# Supplementary material for: Identification of differentially methylated regions in rare diseases from a single-patient perspective
Source: Clin Epigenetics. 2022 Dec 16;14:174. doi: 10.1186/s13148-022-01403-7 (PMC9758859; doi:10.1186/s13148-022-01403-7)
Supplement: Supplementary file 1 — Additional file 1. Score of imprinted regions of BWS patients; DNAm age; “blacklist” of CpGs. [file 13148_2022_1403_MOESM1_ESM.xlsx]

## Sheet: BWS Imprinted DMRs -log(Pval)
Name	Method		GSM3927211	GSM4635794	GSM4635795	GSM4635797	GSM4635800
PPIEL:Ex1-DMR	Zscore		0	0.725	0	0.28	0
	C-H		0.0	0.0	0.0	0.0	0.0
DIRAS3:TSS-DMR	Zscore		0	0.121	0	0	0
	C-H		0.0	0.0	0.0	0.0	0.0
DIRAS3:Ex2-DMR	Zscore		0	0	0	0	0
	C-H		0.0	0.0	0.0	0.0	0.0
GPR1-AS:TSS-DMR	Zscore		0	0	0	0	0
	C-H		0.0	0.0	0.0	0.0	0.0
ZDBF2/GPR1:IG-DMR	Zscore		0	13817	0	0	0
	C-H		0.0	0.0	0.0	0.0	0.0
NAP1L5:TSS-DMR	Zscore		1082	0	0.108	0	0
	C-H		0.33	0.0	0.23	0.0	0.0
VTRNA2-1:DMR	Zscore		0	0	0	0	0
	C-H		0.0	0.0	0.0	0.0	0.0
FAM50B:TSS-DMR	Zscore		0.069	0	0	0	0
	C-H		2765	0.0	0.0	0.0	0.0
PLAGL1:alt-TSS-DMR	Zscore		18593	0.021	0.033	0	0.01
	C-H		1909	0.0	0.0	0.0	0.0
WDR27:Int13-DMR	Zscore		0	0	0	0	0
	C-H		0.0	0.0	0.0	0.0	0.0
GRB10:alt-TSS-DMR	Zscore		0	0	0	0	0
	C-H		0.0	0.0	0.0	0.0	0.0
PEG10:TSS-DMR	Zscore		0	0	0	0	0
	C-H		0.0	0.0	0.0	0.0	0.0
MEST:alt-TSS-DMR	Zscore		22372	0	0	0	0.195
	C-H		0.0	0.0	0.0	0.0	0.0
HTR5A:TSS-DMR	Zscore		0	0.277	0	0	0
	C-H		0.0	0.0	0.0	0.0	0.0
ERLIN2:Int6-DMR	Zscore		0.452	0	0.003	0	0
	C-H		0.015	0.0	0.0	0.0	0.0
PEG13:TSS-DMR	Zscore		0.072	0	4605	0	0
	C-H		0.0	0.0	0.0	0.0	0.0
INPP5F:Int2-DMR	Zscore		0	0	0	0	0
	C-H		0.0	0.0	0.0	0.0	0.0
H19/IGF2:IG-DMR	Zscore		0.324	0	0.346	0	0.005
	C-H		0.0	0.0	0.0	0.0	0.0
IGF2:Ex9-DMR	Zscore		0.91	1.25	0.871	0	0.807
	C-H		0.0	0.0	0.0	0.0	0.0
KCNQ1OT1:TSS-DMR	Zscore		10003	16125	4692	61.67	20978
	C-H		0.0	0.0	0.0	0.0	0.0
RB1:Int2-DMR	Zscore		0	3513	0	0	0
	C-H		0.0	2008	0.0	0.0	0.0
MEG3:TSS-DMR	Zscore		0.854	0.002	4692	0	0
	C-H		0.002	0.0	0.472	0.0	0.0
MKRN3:TSS-DMR	Zscore		0	0	0	0	0
	C-H		0.018	0.0	0.0	0.0	0.0
MAGEL2:TSS-DMR	Zscore		13696	14143	0	0	0
	C-H		3506	2942	0.0	0.0	0.0
NDN:TSS-DMR	Zscore		2156	0	0	0	0
	C-H		1669	0.338	0.0	0.0	1155
SNRPN:alt-TSS-DMR	Zscore		3414	0.625	0	0	0
	C-H		3414	2593	0.0	0.0	0.0
SNURF:TSS-DMR	Zscore		12694	8355	0	0	0
	C-H		2409	1075	0.0	0.0	0.0
IGF1R:Int2-DMR	Zscore		2078	0.178	2008	0	0
	C-H		0.0	0.0	0.0	0.0	0.0
ZNF597:3' DMR	Zscore		0	0	0	0	0
	C-H		0.0	0.0	0.0	0.0	0.0
ZNF597:TSS-DMR	Zscore		20269	0	0	40504	0
	C-H		5.32	0.0	0.0	9772	0.0
ZNF331:alt-TSS-DMR1	Zscore		0.002	8555	1.38	0	0
	C-H		0.0	0.723	0.01	0.0	0.0
ZNF331:alt-TSS-DMR2	Zscore		0	4.01	0.328	0	0
	C-H		0.0	4.36	1373	0.0	0.0
PEG3:TSS-DMR	Zscore		0	20484	0	0	0
	C-H		0.0	3406	0.0	0.0	0.0
MCTS2P:TSS-DMR	Zscore		10235	5521	0	4465	0
	C-H		3907	2713	0.0	2394	0.02
NNAT:TSS-DMR	Zscore		0	0	0	0	0.049
	C-H		0.0	0.0	0.0	0.0	0.0
L3MBTL1:alt-TSS-DMR	Zscore		2388	19571	0.096	0	0.008
	C-H		0.142	6015	0.0	0.0	0.0
GNAS-NESP:TSS-DMR	Zscore		50245	27975	0	0	0.111
	C-H		11344	7829	0.0	0.0	0.0
GNAS-AS1:TSS-DMR	Zscore		27898	5287	0	8993	1882
	C-H		4212	0.603	0.0	0.366	0.014
GNAS-AS2:TSS-DMR	Zscore		5274	0	0	0.569	0.005
	C-H		3.04	0.0	0.0	0.187	0.038
GNAS-XL:Ex1-DMR	Zscore		38393	10777	0.157	19405	10336
	C-H		1085	0.0	0.0	0.223	0.0
GNAS A/B:TSS-DMR	Zscore		17.15	9463	0.139	0.245	1571
	C-H		0.263	0.05	0.0	0.0	0.0
WRB:alt-TSS-DMR	Zscore		0	0	0	0	3242
	C-H		0.0	0.0	0.0	0.0	0.0
SNU13:alt-TSS-DMR	Zscore		0	58078	72599	8351	33987
	C-H		0.0	0.0	0.0	0.0	0.0
	pval =< 0.05	pval =< 0.01

## Sheet: DNAm age
SampleID	DNAmAge	noMissingPerSample	meanMethBySample	minMethBySample	maxMethBySample	predictedGender	meanXchromosome
GSM3927211	28.5387	1152	0.257668351186698	0.01743094	0.970386149433564	NA	NA
GSM4635794	3.69682	1152	0.264565450137407	0.01327248	0.9680241	NA	NA
GSM4635795	0.927577	1152	0.267178113117933	0.01138265	0.9685913	NA	NA
GSM4635797	30.8957	1152	0.266854814389144	0.01594366	0.9597884	NA	NA
GSM4635800	20.2507	1152	0.264655333632665	0.01648147	0.9611271	NA	NA

## Sheet: Black list of CpGs
IlluminaID	Covariate	PMID
cg00075967	Horvath_clock	24138928
cg00374717	Horvath_clock	24138928
cg00864867	Horvath_clock	24138928
cg00945507	Horvath_clock	24138928
cg01027739	Horvath_clock	24138928
cg01353448	Horvath_clock	24138928
cg01584473	Horvath_clock	24138928
cg01644850	Horvath_clock	24138928
cg01656216	Horvath_clock	24138928
cg01873645	Horvath_clock	24138928
cg01968178	Horvath_clock	24138928
cg02085507	Horvath_clock	24138928
cg02154074	Horvath_clock	24138928
cg02217159	Horvath_clock	24138928
cg02331561	Horvath_clock	24138928
cg02332492	Horvath_clock	24138928
cg02364642	Horvath_clock	24138928
cg02388150	Horvath_clock	24138928
cg02479575	Horvath_clock	24138928
cg02489552	Horvath_clock	24138928
cg02580606	Horvath_clock	24138928
cg02654291	Horvath_clock	24138928
cg02827112	Horvath_clock	24138928
cg02972551	Horvath_clock	24138928
cg03103192	Horvath_clock	24138928
cg03167275	Horvath_clock	24138928
cg03270204	Horvath_clock	24138928
cg03565323	Horvath_clock	24138928
cg03588357	Horvath_clock	24138928
cg03760483	Horvath_clock	24138928
cg04084157	Horvath_clock	24138928
cg04126866	Horvath_clock	24138928
cg04528819	Horvath_clock	24138928
cg04836038	Horvath_clock	24138928
cg05250458	Horvath_clock	24138928
cg05294243	Horvath_clock	24138928
cg05365729	Horvath_clock	24138928
cg05675373	Horvath_clock	24138928
cg05755779	Horvath_clock	24138928
cg05921699	Horvath_clock	24138928
cg05960024	Horvath_clock	24138928
cg06121469	Horvath_clock	24138928
cg06144905	Horvath_clock	24138928
cg06361108	Horvath_clock	24138928
cg06462291	Horvath_clock	24138928
cg06493994	Horvath_clock	24138928
cg06557358	Horvath_clock	24138928
cg06738602	Horvath_clock	24138928
cg06810647	Horvath_clock	24138928
cg06952310	Horvath_clock	24138928
cg06993413	Horvath_clock	24138928
cg07285276	Horvath_clock	24138928
cg07291563	Horvath_clock	24138928
cg07337598	Horvath_clock	24138928
cg07455279	Horvath_clock	24138928
cg07595943	Horvath_clock	24138928
cg08030082	Horvath_clock	24138928
cg08090772	Horvath_clock	24138928
cg08124722	Horvath_clock	24138928
cg08251036	Horvath_clock	24138928
cg08370996	Horvath_clock	24138928
cg08413469	Horvath_clock	24138928
cg08434234	Horvath_clock	24138928
cg08771731	Horvath_clock	24138928
cg08965235	Horvath_clock	24138928
cg09019938	Horvath_clock	24138928
cg09118625	Horvath_clock	24138928
cg09191327	Horvath_clock	24138928
cg09418283	Horvath_clock	24138928
cg09509673	Horvath_clock	24138928
cg09785172	Horvath_clock	24138928
cg09869858	Horvath_clock	24138928
cg09885951	Horvath_clock	24138928
cg10281002	Horvath_clock	24138928
cg10376763	Horvath_clock	24138928
cg10377274	Horvath_clock	24138928
cg10486998	Horvath_clock	24138928
cg10523019	Horvath_clock	24138928
cg10920957	Horvath_clock	24138928
cg11932564	Horvath_clock	24138928
cg12351433	Horvath_clock	24138928
cg12373771	Horvath_clock	24138928
cg12768605	Horvath_clock	24138928
cg12830694	Horvath_clock	24138928
cg12946225	Horvath_clock	24138928
cg13038560	Horvath_clock	24138928
cg13216057	Horvath_clock	24138928
cg13319175	Horvath_clock	24138928
cg13460409	Horvath_clock	24138928
cg13682722	Horvath_clock	24138928
cg13836627	Horvath_clock	24138928
cg13854874	Horvath_clock	24138928
cg13899108	Horvath_clock	24138928
cg13975369	Horvath_clock	24138928
cg14258236	Horvath_clock	24138928
cg14308452	Horvath_clock	24138928
cg14329157	Horvath_clock	24138928
cg14424579	Horvath_clock	24138928
cg14501253	Horvath_clock	24138928
cg14658362	Horvath_clock	24138928
cg14723032	Horvath_clock	24138928
cg14894144	Horvath_clock	24138928
cg14992253	Horvath_clock	24138928
cg15341340	Horvath_clock	24138928
cg15381769	Horvath_clock	24138928
cg15547534	Horvath_clock	24138928
cg15661409	Horvath_clock	24138928
cg15974053	Horvath_clock	24138928
cg15988232	Horvath_clock	24138928
cg16150435	Horvath_clock	24138928
cg16241714	Horvath_clock	24138928
cg16494477	Horvath_clock	24138928
cg16547529	Horvath_clock	24138928
cg16579101	Horvath_clock	24138928
cg17063929	Horvath_clock	24138928
cg17099569	Horvath_clock	24138928
cg17285325	Horvath_clock	24138928
cg17408647	Horvath_clock	24138928
cg17655614	Horvath_clock	24138928
cg17729667	Horvath_clock	24138928
cg17853587	Horvath_clock	24138928
cg17960516	Horvath_clock	24138928
cg18055007	Horvath_clock	24138928
cg18180783	Horvath_clock	24138928
cg18440048	Horvath_clock	24138928
cg18573383	Horvath_clock	24138928
cg18983672	Horvath_clock	24138928
cg18984151	Horvath_clock	24138928
cg19008809	Horvath_clock	24138928
cg19167673	Horvath_clock	24138928
cg19273182	Horvath_clock	24138928
cg19305227	Horvath_clock	24138928
cg19346193	Horvath_clock	24138928
cg19478743	Horvath_clock	24138928
cg19514928	Horvath_clock	24138928
cg19692710	Horvath_clock	24138928
cg19945840	Horvath_clock	24138928
cg20295671	Horvath_clock	24138928
cg20305610	Horvath_clock	24138928
cg20524216	Horvath_clock	24138928
cg20692569	Horvath_clock	24138928
cg20761322	Horvath_clock	24138928
cg20795863	Horvath_clock	24138928
cg20828084	Horvath_clock	24138928
cg20914508	Horvath_clock	24138928
cg20947775	Horvath_clock	24138928
cg20999813	Horvath_clock	24138928
cg21096399	Horvath_clock	24138928
cg21378206	Horvath_clock	24138928
cg21460081	Horvath_clock	24138928
cg21801378	Horvath_clock	24138928
cg21870884	Horvath_clock	24138928
cg22006386	Horvath_clock	24138928
cg22289837	Horvath_clock	24138928
cg22432269	Horvath_clock	24138928
cg22449114	Horvath_clock	24138928
cg22679120	Horvath_clock	24138928
cg22736354	Horvath_clock	24138928
cg22809047	Horvath_clock	24138928
cg22901840	Horvath_clock	24138928
cg22920873	Horvath_clock	24138928
cg23517605	Horvath_clock	24138928
cg23662675	Horvath_clock	24138928
cg23941599	Horvath_clock	24138928
cg24116886	Horvath_clock	24138928
cg24126851	Horvath_clock	24138928
cg24254120	Horvath_clock	24138928
cg24262469	Horvath_clock	24138928
cg24450312	Horvath_clock	24138928
cg24580001	Horvath_clock	24138928
cg24834740	Horvath_clock	24138928
cg25070637	Horvath_clock	24138928
cg25148589	Horvath_clock	24138928
cg25505610	Horvath_clock	24138928
cg25552492	Horvath_clock	24138928
cg25683012	Horvath_clock	24138928
cg25771195	Horvath_clock	24138928
cg25781123	Horvath_clock	24138928
cg26003813	Horvath_clock	24138928
cg26005082	Horvath_clock	24138928
cg26045434	Horvath_clock	24138928
cg26297688	Horvath_clock	24138928
cg26372517	Horvath_clock	24138928
cg26453588	Horvath_clock	24138928
cg26620959	Horvath_clock	24138928
cg26842024	Horvath_clock	24138928
cg26845300	Horvath_clock	24138928
cg27092035	Horvath_clock	24138928
cg27169020	Horvath_clock	24138928
cg27319898	Horvath_clock	24138928
cg27377450	Horvath_clock	24138928
cg27413543	Horvath_clock	24138928
cg27494383	Horvath_clock	24138928
cg00091693	Horvath_clock	24138928
cg00168942	Horvath_clock	24138928
cg00431549	Horvath_clock	24138928
cg00436603	Horvath_clock	24138928
cg01027805	Horvath_clock	24138928
cg01234063	Horvath_clock	24138928
cg01262913	Horvath_clock	24138928
cg01407797	Horvath_clock	24138928
cg01459453	Horvath_clock	24138928
cg01485645	Horvath_clock	24138928
cg01511567	Horvath_clock	24138928
cg01560871	Horvath_clock	24138928
cg01570885	Horvath_clock	24138928
cg01820374	Horvath_clock	24138928
cg02047577	Horvath_clock	24138928
cg02071305	Horvath_clock	24138928
cg02275294	Horvath_clock	24138928
cg02335441	Horvath_clock	24138928
cg03019000	Horvath_clock	24138928
cg03286783	Horvath_clock	24138928
cg03330058	Horvath_clock	24138928
cg03578041	Horvath_clock	24138928
cg03682823	Horvath_clock	24138928
cg03891319	Horvath_clock	24138928
cg03947362	Horvath_clock	24138928
cg04005032	Horvath_clock	24138928
cg04094160	Horvath_clock	24138928
cg04121983	Horvath_clock	24138928
cg04268405	Horvath_clock	24138928
cg04431054	Horvath_clock	24138928
cg04452713	Horvath_clock	24138928
cg04474832	Horvath_clock	24138928
cg04999691	Horvath_clock	24138928
cg05442902	Horvath_clock	24138928
cg05590257	Horvath_clock	24138928
cg05847778	Horvath_clock	24138928
cg05903609	Horvath_clock	24138928
cg06044899	Horvath_clock	24138928
cg06117855	Horvath_clock	24138928
cg06513075	Horvath_clock	24138928
cg06688848	Horvath_clock	24138928
cg06836772	Horvath_clock	24138928
cg06926735	Horvath_clock	24138928
cg07158339	Horvath_clock	24138928
cg07388493	Horvath_clock	24138928
cg07408456	Horvath_clock	24138928
cg07498421	Horvath_clock	24138928
cg07663789	Horvath_clock	24138928
cg07730301	Horvath_clock	24138928
cg07770222	Horvath_clock	24138928
cg07849904	Horvath_clock	24138928
cg08186124	Horvath_clock	24138928
cg08331960	Horvath_clock	24138928
cg09133026	Horvath_clock	24138928
cg09441152	Horvath_clock	24138928
cg09646392	Horvath_clock	24138928
cg09722397	Horvath_clock	24138928
cg09722555	Horvath_clock	24138928
cg09809672	Horvath_clock	24138928
cg10045881	Horvath_clock	24138928
cg10266490	Horvath_clock	24138928
cg10345936	Horvath_clock	24138928
cg10865119	Horvath_clock	24138928
cg10940099	Horvath_clock	24138928
cg11025793	Horvath_clock	24138928
cg11299964	Horvath_clock	24138928
cg11314684	Horvath_clock	24138928
cg11388238	Horvath_clock	24138928
cg11653266	Horvath_clock	24138928
cg12413566	Horvath_clock	24138928
cg12616277	Horvath_clock	24138928
cg12941369	Horvath_clock	24138928
cg12985418	Horvath_clock	24138928
cg13129046	Horvath_clock	24138928
cg13269407	Horvath_clock	24138928
cg13302154	Horvath_clock	24138928
cg13547237	Horvath_clock	24138928
cg13828047	Horvath_clock	24138928
cg13931228	Horvath_clock	24138928
cg14060828	Horvath_clock	24138928
cg14163776	Horvath_clock	24138928
cg14175438	Horvath_clock	24138928
cg14408969	Horvath_clock	24138928
cg14409958	Horvath_clock	24138928
cg14423778	Horvath_clock	24138928
cg14597908	Horvath_clock	24138928
cg14654875	Horvath_clock	24138928
cg14727952	Horvath_clock	24138928
cg15185286	Horvath_clock	24138928
cg15262928	Horvath_clock	24138928
cg15703512	Horvath_clock	24138928
cg15804973	Horvath_clock	24138928
cg16034652	Horvath_clock	24138928
cg16168311	Horvath_clock	24138928
cg16358826	Horvath_clock	24138928
cg16408394	Horvath_clock	24138928
cg16419345	Horvath_clock	24138928
cg16744741	Horvath_clock	24138928
cg16899442	Horvath_clock	24138928
cg16984944	Horvath_clock	24138928
cg17274064	Horvath_clock	24138928
cg17324128	Horvath_clock	24138928
cg17338403	Horvath_clock	24138928
cg17589341	Horvath_clock	24138928
cg17686885	Horvath_clock	24138928
cg18031008	Horvath_clock	24138928
cg18139769	Horvath_clock	24138928
cg18328933	Horvath_clock	24138928
cg18956095	Horvath_clock	24138928
cg19044674	Horvath_clock	24138928
cg19046959	Horvath_clock	24138928
cg19420968	Horvath_clock	24138928
cg19569684	Horvath_clock	24138928
cg19706682	Horvath_clock	24138928
cg19722847	Horvath_clock	24138928
cg19724470	Horvath_clock	24138928
cg19761273	Horvath_clock	24138928
cg19853760	Horvath_clock	24138928
cg20100381	Horvath_clock	24138928
cg20240860	Horvath_clock	24138928
cg21211748	Horvath_clock	24138928
cg21305265	Horvath_clock	24138928
cg21370143	Horvath_clock	24138928
cg21395782	Horvath_clock	24138928
cg21950518	Horvath_clock	24138928
cg22171829	Horvath_clock	24138928
cg22190114	Horvath_clock	24138928
cg22197830	Horvath_clock	24138928
cg22568540	Horvath_clock	24138928
cg22613010	Horvath_clock	24138928
cg22637507	Horvath_clock	24138928
cg22947000	Horvath_clock	24138928
cg23092072	Horvath_clock	24138928
cg23124451	Horvath_clock	24138928
cg23180365	Horvath_clock	24138928
cg23786576	Horvath_clock	24138928
cg24058132	Horvath_clock	24138928
cg24081819	Horvath_clock	24138928
cg24471894	Horvath_clock	24138928
cg24888049	Horvath_clock	24138928
cg24899750	Horvath_clock	24138928
cg25101936	Horvath_clock	24138928
cg25159610	Horvath_clock	24138928
cg25166896	Horvath_clock	24138928
cg25411725	Horvath_clock	24138928
cg25564800	Horvath_clock	24138928
cg25657834	Horvath_clock	24138928
cg25809905	Horvath_clock	24138928
cg25928579	Horvath_clock	24138928
cg26043391	Horvath_clock	24138928
cg26162695	Horvath_clock	24138928
cg26394940	Horvath_clock	24138928
cg26456957	Horvath_clock	24138928
cg26614073	Horvath_clock	24138928
cg26723847	Horvath_clock	24138928
cg26824091	Horvath_clock	24138928
cg27015931	Horvath_clock	24138928
cg27016307	Horvath_clock	24138928
cg27202708	Horvath_clock	24138928
cg27544190	Horvath_clock	24138928
cg05951221	Smoking_status	30342560
cg21566642	Smoking_status	30342560
cg23680900	Smoking_status	30342560
cg14120703	Smoking_status	30342560
cg26516004	Smoking_status	30342560
cg10009577	Smoking_status	30342560
cg01985595	Smoking_status	30342560
cg22418620	Smoking_status	30342560
cg23160522	Smoking_status	30342560
cg03636183	Smoking_status	30342560
cg07992500	Smoking_status	30342560
cg12531611	Smoking_status	30342560
cg03646542	Smoking_status	30342560
cg00353139	Smoking_status	30342560
cg21124714	Smoking_status	30342560
cg01940273	Smoking_status	30342560
cg25648203	Smoking_status	30342560
cg20408276	Smoking_status	30342560
cg20131897	Smoking_status	30342560
cg21611682	Smoking_status	30342560
cg19405895	Smoking_status	30342560
cg05575921	Smoking_status	30342560
cg13531977	Smoking_status	30342560
cg00512031	Smoking_status	30342560
cg25189904	Smoking_status	30342560
cg00378510	Smoking_status	30342560
cg11554391	Smoking_status	30342560
cg01802380	Smoking_status	30342560
cg14179389	Smoking_status	30342560
cg06644428	Smoking_status	30342560
cg12081267	Smoking_status	30342560
cg02162897	Smoking_status	30342560
cg11555067	Smoking_status	30342560
cg04134818	Smoking_status	30342560
cg03976650	Smoking_status	30342560
cg22851561	Smoking_status	30342560
cg10376100	Smoking_status	30342560
cg04063216	Smoking_status	30342560
cg16320419	Smoking_status	30342560
cg04135110	Smoking_status	30342560
cg20109054	Smoking_status	30342560
cg16721845	Smoking_status	30342560
cg06500161	BMI	28095593
cg00574958	BMI	28095593
cg11024682	BMI	28095593
cg17501210	BMI	28095593
cg04927537	BMI	28095593
cg06397161	BMI	28095593
cg14870271	BMI	28095593
cg27243685	BMI	28095593
cg11202345	BMI	28095593
cg20496314	BMI	28095593
cg19750657	BMI	28095593
cg07094298	BMI	28095593
cg25178683	BMI	28095593
cg03078551	BMI	28095593
cg06690548	BMI	28095593
cg17901584	BMI	28095593
cg10179300	BMI	28095593
cg26403843	BMI	28095593
cg09349128	BMI	28095593
cg17641710	BMI	28095593
cg22650271	BMI	28095593
cg27115863	BMI	28095593
cg27637521	BMI	28095593
cg10508317	BMI	28095593
cg13305415	BMI	28095593
cg02716826	BMI	28095593
cg14476101	BMI	28095593
cg09664445	BMI	28095593
cg12484113	BMI	28095593
cg07504977	BMI	28095593
cg17836612	BMI	28095593
cg07012687	BMI	28095593
cg18772573	BMI	28095593
cg26950531	BMI	28095593
cg21429551	BMI	28095593
cg01455178	BMI	28095593
cg01881899	BMI	28095593
cg17782974	BMI	28095593
cg17194270	BMI	28095593
cg16611584	BMI	28095593
cg26470501	BMI	28095593
cg07730360	BMI	28095593
cg17738521	BMI	28095593
cg07960624	BMI	28095593
cg06192883	BMI	28095593
cg18181703	BMI	28095593
cg27394566	BMI	28095593
cg18098839	BMI	28095593
cg23813257	BMI	28095593
cg07573872	BMI	28095593
cg00108715	BMI	28095593
cg24531955	BMI	28095593
cg17058475	BMI	28095593
cg26191447	BMI	28095593
cg24678869	BMI	28095593
cg13134297	BMI	28095593
cg12458003	BMI	28095593
cg03682690	BMI	28095593
cg10474597	BMI	28095593
cg03725309	BMI	28095593
cg26894079	BMI	28095593
cg10717869	BMI	28095593
cg13123009	BMI	28095593
cg22012981	BMI	28095593
cg22950899	BMI	28095593
cg06946797	BMI	28095593
cg26361535	BMI	28095593
cg04286697	BMI	28095593
cg26651978	BMI	28095593
cg23998749	BMI	28095593
cg07814318	BMI	28095593
cg19017142	BMI	28095593
cg25392060	BMI	28095593
cg08857797	BMI	28095593
cg01243823	BMI	28095593
cg08548559	BMI	28095593
cg10919522	BMI	28095593
cg25649826	BMI	28095593
cg04483863	BMI	28095593
cg07037944	BMI	28095593
cg24145109	BMI	28095593
cg08639339	BMI	28095593
cg01751802	BMI	28095593
cg15880704	BMI	28095593
cg13274938	BMI	28095593
cg21670987	BMI	28095593
cg06876354	BMI	28095593
cg10192877	BMI	28095593
cg16739178	BMI	28095593
cg14333542	BMI	28095593
cg09607047	BMI	28095593
cg07021906	BMI	28095593
cg03218374	BMI	28095593
cg07955474	BMI	28095593
cg11673687	BMI	28095593
cg01798813	BMI	28095593
cg04011474	BMI	28095593
cg14509967	BMI	28095593
cg26800893	BMI	28095593
cg10092518	BMI	28095593
cg01368219	BMI	28095593
cg13276570	BMI	28095593
cg25217710	BMI	28095593
cg01130991	BMI	28095593
cg11261850	BMI	28095593
cg22875823	BMI	28095593
cg04557677	BMI	28095593
cg27470213	BMI	28095593
cg22713958	BMI	28095593
cg05119988	BMI	28095593
cg14780837	BMI	28095593
cg18091083	BMI	28095593
cg00222799	BMI	28095593
cg13708645	BMI	28095593
cg11152384	BMI	28095593
cg26955383	BMI	28095593
cg03500056	BMI	28095593
cg09182678	BMI	28095593
cg02711608	BMI	28095593
cg02286155	BMI	28095593
cg04816311	BMI	28095593
cg13028635	BMI	28095593
cg12593793	BMI	28095593
cg23172671	BMI	28095593
cg14017402	BMI	28095593
cg13139542	BMI	28095593
cg14352682	BMI	28095593
cg01671681	BMI	28095593
cg12001357	BMI	28095593
cg02571142	BMI	28095593
cg20507228	BMI	28095593
cg09491962	BMI	28095593
cg21766592	BMI	28095593
cg01597398	BMI	28095593
cg01526748	BMI	28095593
cg24529615	Ethnicity	34635168
cg22926869	Ethnicity	34635168
cg00695177	Ethnicity	34635168
cg20459037	Ethnicity	34635168
cg06352538	Ethnicity	34635168
cg27467876	Ethnicity	34635168
cg18997918	Ethnicity	34635168
cg10818676	Ethnicity	34635168
cg20756026	Ethnicity	34635168
cg07319199	Ethnicity	34635168
cg23209941	Ethnicity	34635168
cg04497820	Ethnicity	34635168
cg19653246	Ethnicity	34635168
cg15840554	Ethnicity	34635168
cg14175932	Ethnicity	34635168
cg04566473	Ethnicity	34635168
cg00532122	Ethnicity	34635168
cg07073561	Ethnicity	34635168
cg01097406	Ethnicity	34635168
cg25838818	Ethnicity	34635168
cg06221963	Ethnicity	34635168
cg09359103	Ethnicity	34635168
cg06795125	Ethnicity	34635168
cg13968390	Ethnicity	34635168
cg13736514	Ethnicity	34635168
cg02907689	Ethnicity	34635168
cg05393297	Ethnicity	34635168
cg26577529	Ethnicity	34635168
cg11913489	Ethnicity	34635168
cg02291164	Ethnicity	34635168
cg16773067	Ethnicity	34635168
cg16680214	Ethnicity	34635168
cg27597505	Ethnicity	34635168
cg14581129	Ethnicity	34635168
cg06285241	Ethnicity	34635168
cg16329197	Ethnicity	34635168
cg00472277	Ethnicity	34635168
cg02148654	Ethnicity	34635168
cg02354658	Ethnicity	34635168
cg25025879	Ethnicity	34635168
cg26767214	Ethnicity	34635168
cg25643595	Ethnicity	34635168
cg06369261	Ethnicity	34635168
cg23831328	Ethnicity	34635168
cg13414629	Ethnicity	34635168
cg16834320	Ethnicity	34635168
cg01883759	Ethnicity	34635168
cg09873524	Ethnicity	34635168
cg25500196	Ethnicity	34635168
cg16694480	Ethnicity	34635168
cg16375999	Ethnicity	34635168
cg14977069	Ethnicity	34635168
cg26221801	Ethnicity	34635168
cg06395652	Ethnicity	34635168
cg08141659	Ethnicity	34635168
cg06653796	Ethnicity	34635168
cg01584348	Ethnicity	34635168
cg08323540	Ethnicity	34635168
cg02277530	Ethnicity	34635168
cg21351241	Ethnicity	34635168
cg11977716	Ethnicity	34635168
cg21871330	Ethnicity	34635168
cg24132527	Ethnicity	34635168
cg16554099	Ethnicity	34635168
cg26296941	Ethnicity	34635168
cg14571194	Ethnicity	34635168
cg11608884	Ethnicity	34635168
cg23525941	Ethnicity	34635168
cg13826055	Ethnicity	34635168
cg00063828	Ethnicity	34635168
cg02903756	Ethnicity	34635168
cg23282441	Ethnicity	34635168
cg19841423	Ethnicity	34635168
cg26078513	Ethnicity	34635168
cg04852348	Ethnicity	34635168
cg24328539	Ethnicity	34635168
cg00587301	Ethnicity	34635168
cg12853521	Ethnicity	34635168
cg23817627	Ethnicity	34635168
cg14929076	Ethnicity	34635168
cg03474202	Ethnicity	34635168
cg14400541	Ethnicity	34635168
cg06719448	Ethnicity	34635168
cg04088932	Ethnicity	34635168
cg12040201	Ethnicity	34635168
cg27396824	Ethnicity	34635168
cg20853889	Ethnicity	34635168
cg02721952	Ethnicity	34635168
cg07629854	Ethnicity	34635168
cg25531478	Ethnicity	34635168
cg10825530	Ethnicity	34635168
cg11302401	Ethnicity	34635168
cg15056966	Ethnicity	34635168
cg17622952	Ethnicity	34635168
cg07011110	Ethnicity	34635168
cg16196077	Ethnicity	34635168
cg23726566	Ethnicity	34635168
cg22514722	Ethnicity	34635168
cg12850695	Ethnicity	34635168
cg18923740	Ethnicity	34635168
cg17336139	Ethnicity	34635168
cg07993743	Ethnicity	34635168
cg11832956	Ethnicity	34635168
cg03475293	Ethnicity	34635168
cg19560831	Ethnicity	34635168
cg24593138	Ethnicity	34635168
cg11225751	Ethnicity	34635168
cg19378416	Ethnicity	34635168
cg00512563	Ethnicity	34635168
cg07223240	Ethnicity	34635168
cg18082515	Ethnicity	34635168
cg00755546	Ethnicity	34635168
cg04074945	Ethnicity	34635168
cg04829830	Ethnicity	34635168
cg22382836	Ethnicity	34635168
cg03388025	Ethnicity	34635168
cg03855656	Ethnicity	34635168
cg03870448	Ethnicity	34635168
cg03538326	Ethnicity	34635168
cg17881353	Ethnicity	34635168
cg08817983	Ethnicity	34635168
cg13839957	Ethnicity	34635168
cg24178897	Ethnicity	34635168
cg24524099	Ethnicity	34635168
cg03772108	Ethnicity	34635168
cg12573791	Ethnicity	34635168
cg15582311	Ethnicity	34635168
cg13534536	Ethnicity	34635168
cg09668627	Ethnicity	34635168
cg27144592	Ethnicity	34635168
cg22216157	Ethnicity	34635168
cg04865726	Ethnicity	34635168
cg04952324	Ethnicity	34635168
cg07880109	Ethnicity	34635168
cg18863119	Ethnicity	34635168
cg14787964	Ethnicity	34635168
cg01464515	Ethnicity	34635168
cg07863524	Ethnicity	34635168
cg04036182	Ethnicity	34635168
cg03597174	Ethnicity	34635168
cg09192369	Ethnicity	34635168
cg08064292	Ethnicity	34635168
cg24689895	Ethnicity	34635168
cg18311871	Ethnicity	34635168
cg25822783	Ethnicity	34635168
cg14532484	Ethnicity	34635168
cg04411044	Ethnicity	34635168
cg19459332	Ethnicity	34635168
cg16824113	Ethnicity	34635168
cg10760299	Ethnicity	34635168
cg21341645	Ethnicity	34635168
cg07207043	Ethnicity	34635168
cg00481259	Ethnicity	34635168
cg12076931	Ethnicity	34635168
cg08772684	Ethnicity	34635168
cg13800652	Ethnicity	34635168
cg10482057	Ethnicity	34635168
cg27572370	Ethnicity	34635168
cg24800175	Ethnicity	34635168
cg20011360	Ethnicity	34635168
cg09455823	Ethnicity	34635168
cg12407057	Ethnicity	34635168
cg19084031	Ethnicity	34635168
cg11156891	Ethnicity	34635168
cg17395555	Ethnicity	34635168
cg11861387	Ethnicity	34635168
cg13926174	Ethnicity	34635168
cg17132030	Ethnicity	34635168
cg05401945	Ethnicity	34635168
cg12155450	Ethnicity	34635168
cg26846609	Ethnicity	34635168
cg17386473	Ethnicity	34635168
cg06653140	Ethnicity	34635168
cg03449867	Ethnicity	34635168
