# Supplementary material for: Identification of differentially methylated regions in rare diseases from a single-patient perspective
Source: Clin Epigenetics. 2022 Dec 16;14:174. doi: 10.1186/s13148-022-01403-7 (PMC9758859; doi:10.1186/s13148-022-01403-7)
Supplement: Supplementary file 3 — Additional file 3. List of DMRs identified in ND-CA patients. [file 13148_2022_1403_MOESM3_ESM.tsv]

	start	end	chr	cgs	sample_id	pval	-log10pval	median
0	3645724	3646322	16	['cg09417761', 'cg27596226', 'cg06807063', 'cg01849047']	GSM2366393	0.0006060426768706	3.217496792208619	-0.1713919162955048
1	144635260	144636462	8	['cg08688335', 'cg01134012', 'cg23090207', 'cg15541193', 'cg09317036', 'cg07422279', 'cg19661369', 'cg24493971', 'cg20583945']	GSM2366398	7.477668183509624e-08	7.126233810279423	0.3049073499039878
2	21454238	21455858	17	['cg22648282', 'cg08875180', 'cg23291136', 'cg26072705', 'cg22700039', 'cg14995803', 'cg02531905']	GSM2366398	0.0001860799574078	3.730300402022116	0.1827072843501461
3	64466808	64467056	7	['cg14059817', 'cg04321566', 'cg03921396', 'cg26268843']	GSM2366400	2.67287894293814e-05	4.573020710380954	0.1479964517056068
4	67805250	67806437	11	['cg01845451', 'cg21049762', 'cg06279471', 'cg08162803', 'cg11731626', 'cg11671925', 'cg17589079']	GSM2366403	2.416309282545945e-40	39.61684747770556	0.267884031134817
5	67810027	67811641	11	['cg05475485', 'cg26921533', 'cg02387701', 'cg18407189', 'cg24496349', 'cg26898077', 'cg08801887', 'cg07421737']	GSM2366403	0.0058985296946727	2.2292562298947574	-0.1056822923925284
6	144302512	144303509	8	['cg07028950', 'cg16017889', 'cg25560009', 'cg11967211']	GSM2366404	0.0043053155207792	2.365995015194754	-0.1996140460117246
7	150329392	150329793	3	['cg27322371', 'cg00832928', 'cg04400940', 'cg01228352', 'cg19235994']	GSM2366404	1.3572925492506013e-22	21.86732653492548	-0.154390793662249
8	194835581	194836482	3	['cg02583282', 'cg02776768', 'cg15251319', 'cg25871427']	GSM2366404	0.0089339206577405	2.048957908821701	-0.1029507541353142
9	44702545	44702896	18	['cg02987051', 'cg04900928', 'cg21549457', 'cg13471184', 'cg07223312', 'cg27446047', 'cg20461998', 'cg08668412']	GSM2366406	9.713032476823274e-21	20.01264515914009	0.1773979151086379
10	144635260	144636462	8	['cg08688335', 'cg01134012', 'cg23090207', 'cg15541193', 'cg09317036', 'cg07422279', 'cg19661369', 'cg24493971', 'cg20583945']	GSM2366407	3.018050189554727e-08	7.520273542272349	0.2971091906237458
11	2813458	2814122	4	['cg03443467', 'cg10322254', 'cg05336051', 'cg12086464', 'cg15569052']	GSM2366410	8.749030015565216e-09	8.058040093519251	0.1220018901583545
12	3238777	3240399	11	['cg15275313', 'cg08637119', 'cg01540165', 'cg04656692', 'cg24702253', 'cg26462595', 'cg02681040', 'cg01738984', 'cg24038255']	GSM2366410	0.0006752102340287	3.1705609838164817	-0.2650367025018483
13	2813458	2814122	4	['cg03443467', 'cg10322254', 'cg05336051', 'cg12086464', 'cg15569052']	GSM2366411	3.857387073981774e-07	6.413706779163569	0.1015969631203135
14	10479562	10480289	16	['cg00966255', 'cg17360233', 'cg06754445', 'cg04467063', 'cg03647724']	GSM2366411	3.8181450668770356e-11	10.418147575013242	0.1692455245020211
15	233250370	233253024	2	['cg27241845', 'cg08690379', 'cg23288337', 'cg00706683', 'cg13138089', 'cg02812891', 'cg25560398', 'cg17204652', 'cg09490371']	GSM2366412	0.0073146564369151	2.135806067495742	-0.187612790189978
16	20774873	20775352	16	['cg06478823', 'cg10060338', 'cg00394823', 'cg21644826']	GSM2366412	1.6150975412337342e-07	6.791801244019961	0.2644636316357204
17	139925395	139926740	9	['cg02971262', 'cg14205519', 'cg03630596', 'cg13757845']	GSM2366413	0.0041212060934092	2.3849756667196864	0.149777538906286
18	37442104	37442777	21	['cg01962969', 'cg16719517', 'cg00695416', 'cg16662267', 'cg03841977']	GSM2366413	0.0021970776458443	2.6581545946198384	0.2827317669250175
19	24256011	24256600	22	['cg06002800', 'cg05091724', 'cg17323488', 'cg06753367']	GSM2366413	0.0072387135834427	2.1403386069039736	0.1006178485667363
20	20774873	20775352	16	['cg06478823', 'cg10060338', 'cg00394823', 'cg21644826']	GSM2366413	0.0006460072333586	3.1897626191718844	0.2042735257596379
21	95462167	95463124	10	['cg01154537', 'cg09068993', 'cg16661579', 'cg06152496', 'cg07550278', 'cg04551154', 'cg10830758', 'cg00057569', 'cg19122423', 'cg03969957', 'cg06789550', 'cg07902884']	GSM2366414	7.709332032324502e-13	12.112983249347575	0.2959966078081459
22	31439106	31440531	16	['cg06507634', 'cg19927508', 'cg09117448', 'cg00444059', 'cg13726463', 'cg24110063', 'cg00278329']	GSM2366414	0.0017527320998412	2.756284459520531	-0.1556958159013237
23	186559412	186560403	4	['cg17006136', 'cg23836747', 'cg10411272', 'cg06936803', 'cg06213327', 'cg24132991', 'cg01441113']	GSM2366416	1.1064667151395788e-07	6.956061646037342	0.1809709315067019
24	73073008	73073714	11	['cg03470933', 'cg23460145', 'cg10424462', 'cg05790863']	GSM2366417	1.1864136295224164e-05	4.9257638727750415	-0.1312448101252133
25	1516061	1517047	2	['cg01312658', 'cg24798914', 'cg07713008', 'cg14926103']	GSM2366417	0.006313712081529	2.199715226728601	-0.1101057289446134
26	10555262	10556523	6	['cg22689249', 'cg01485547', 'cg12242450', 'cg13347910', 'cg12695465', 'cg07264048', 'cg08027484']	GSM2366417	0.0009277342637436	3.032576403432729	-0.2803000796775932
27	101224915	101225902	8	['cg06636551', 'cg06002616', 'cg11067736', 'cg13687825', 'cg17103929', 'cg05800758', 'cg20270320']	GSM2366419	6.114759348803925e-05	4.213620630294597	0.3296689851542246
28	38710725	38714466	22	['cg03228516', 'cg04728789', 'cg13110239', 'cg02516101', 'cg03092603', 'cg08594148', 'cg17035892', 'cg16653173', 'cg04766377', 'cg10929024', 'cg01346718', 'cg12624792', 'cg14995562', 'cg26449680', 'cg19781870', 'cg06748147', 'cg10142237', 'cg01441777', 'cg07313319', 'cg06991495']	GSM2366419	1.185886675035338e-09	8.92595681076799	0.2313284476127954
29	34806592	34807679	15	['cg16676492', 'cg22805295', 'cg04657205', 'cg12600289', 'cg07548089', 'cg03492641']	GSM2366420	1.8257813368836062e-09	8.738551236588833	0.1619949144693139
30	106300098	106302117	7	['cg03593280', 'cg03150857', 'cg16586152', 'cg21496408', 'cg19910754', 'cg15017411', 'cg24413054']	GSM2366422	3.483242508226143e-11	10.45801628829856	0.2382170311781129
31	84029457	84029672	16	['cg22167353', 'cg02370667', 'cg27642027', 'cg03287936']	GSM2366423	4.187432856122722e-07	6.378052143644455	0.2692439550593177
32	25354401	25354986	2	['cg20473374', 'cg25816739', 'cg07074666', 'cg22444445']	GSM2366426	0.0085686516122223	2.0670875145347423	0.1637483558186454
33	31500397	31501382	22	['cg08665685', 'cg21361322', 'cg01794929', 'cg06942979']	GSM2366426	1.5139586698069638e-05	4.819885980661424	-0.3185548592603571
34	83171068	83171992	16	['cg26610739', 'cg27088726', 'cg00411413', 'cg07179329']	GSM2366428	7.131292827863969e-26	25.14683173002048	0.1545728814322351
35	82299606	82300600	10	['cg27210863', 'cg26247508', 'cg04421348', 'cg22633936', 'cg10374402']	GSM2366430	1.3258204277531408e-06	5.877515293817417	-0.1731159533469458
36	144635260	144636462	8	['cg08688335', 'cg01134012', 'cg23090207', 'cg15541193', 'cg09317036', 'cg07422279', 'cg19661369', 'cg24493971', 'cg20583945']	GSM2366431	4.22764969861085e-05	4.373901005343565	0.2635101211793886
37	75147500	75149110	16	['cg06940299', 'cg02751838', 'cg00004883', 'cg07565228', 'cg07475178']	GSM2366432	2.9369911093642617e-06	5.53209736813838	-0.1762023003062479
38	144635260	144636462	8	['cg08688335', 'cg01134012', 'cg23090207', 'cg15541193', 'cg09317036', 'cg07422279', 'cg19661369', 'cg24493971', 'cg20583945']	GSM2366434	2.318362944900761e-07	6.634818573278065	0.3055634359830058
39	95462167	95463124	10	['cg01154537', 'cg09068993', 'cg16661579', 'cg06152496', 'cg07550278', 'cg04551154', 'cg10830758', 'cg00057569', 'cg19122423', 'cg03969957', 'cg06789550', 'cg07902884']	GSM2366434	0.0005401272631594	3.267503900961982	0.2050211910419695
40	231712267	231712981	2	['cg07389749', 'cg13773898', 'cg05044772', 'cg09972569', 'cg02074116']	GSM2366434	0.0035587211789662	2.4487060370537352	0.2247356768062199
41	42142005	42144161	20	['cg08369943', 'cg07678583', 'cg24343973', 'cg22457903', 'cg20091959', 'cg17091610', 'cg23626798', 'cg15388309', 'cg16862791', 'cg06446163', 'cg04984575', 'cg02177317', 'cg20529070', 'cg10360552', 'cg18911945', 'cg01877937', 'cg08633313', 'cg12699433', 'cg11319028', 'cg22601123', 'cg22330467', 'cg14306330', 'cg02611863', 'cg15330298', 'cg20252111', 'cg15302378', 'cg09541000', 'cg02472486', 'cg092…	GSM2366434	2.647782161623973e-09	8.577117748045126	-0.1959792255662098
42	104915759	104916773	11	['cg05671385', 'cg26071033', 'cg16459890', 'cg16402635']	GSM2366435	0.0035548211954842	2.449182239031958	0.120649504151154
43	62766534	62767406	11	['cg04743638', 'cg15572436', 'cg16146033', 'cg17945323']	GSM2366439	0.0009918831408153	3.003539491443202	0.2951354615122242
44	38592612	38593754	21	['cg07599979', 'cg24559983', 'cg18496653', 'cg15318396', 'cg15097762', 'cg09538135', 'cg15571330', 'cg11316868']	GSM2366439	0.0023447295779928	2.62990723804813	0.1440015394507571
45	2979311	2980937	1	['cg23969554', 'cg07523753', 'cg09074856', 'cg27197651', 'cg04484550', 'cg01514538', 'cg04204526']	GSM2366439	5.840856480525582e-11	10.233523464960708	-0.2175826962686637
46	165567312	165567783	1	['cg07017636', 'cg16599568', 'cg11392667', 'cg23014961']	GSM2366439	0.0018696118202763	2.728248554860297	0.1042880896055118
47	125550661	125551705	8	['cg10411339', 'cg15717558', 'cg03813905', 'cg26120756', 'cg11117577', 'cg05371576', 'cg11146569', 'cg16680530', 'cg19903957', 'cg02049840', 'cg11719412', 'cg16177351', 'cg00635521', 'cg12666819']	GSM2366440	6.904768572636709e-09	8.160850873104348	0.1169724178079895
48	75599274	75599694	10	['cg27625562', 'cg10168709', 'cg14632281', 'cg17422824']	GSM2366440	0.0009741394928002	3.011378849470756	-0.1254279909557439
49	66458592	66460263	5	['cg03539041', 'cg16235531', 'cg01056678', 'cg15386865', 'cg02574484']	GSM2366440	0.0008928076313387	3.0492421062267	-0.1409512742789032
50	111145564	111145583	13	['cg02650705', 'cg21158935', 'cg13742462', 'cg14416316']	GSM2366440	0.0008344642298879	3.0785922750365664	-0.112373327132175
51	113953981	113954732	2	['cg27425262', 'cg04470969', 'cg00201296', 'cg17787988']	GSM2366440	0.0095579634007138	2.019634636809415	-0.1199813109058819
52	114018173	114019684	13	['cg25961205', 'cg02268951', 'cg06376130', 'cg12648691']	GSM2366441	4.285362905232407e-06	5.368012394028716	0.1208583545506531
53	55954647	55955621	7	['cg01200051', 'cg01804345', 'cg06725997', 'cg05876635', 'cg22240814']	GSM2366443	0.0001084608137635	3.96472714144886	0.1652932876907699
54	40837288	40840485	17	['cg27616541', 'cg12432580', 'cg20841748', 'cg08860498', 'cg11629889', 'cg12559685', 'cg21946667', 'cg07871971', 'cg03960589']	GSM2366444	9.01532560696638e-05	4.045018583222767	-0.2743746668902521
55	140226367	140227335	7	['cg01499591', 'cg18541042', 'cg13675721', 'cg09787580']	GSM2366445	0.0094033040571585	2.026719520691305	-0.1768553531308887
56	21929913	21930321	1	['cg19776877', 'cg19740679', 'cg00421585', 'cg17420132']	GSM2366445	0.000312403077148	3.505284697004037	-0.1967460275307005
57	23815798	23816988	14	['cg08243827', 'cg16342550', 'cg16420801', 'cg04614700', 'cg10130460']	GSM2366447	7.138665899105345e-11	10.146382943236857	-0.1191144870790417
58	14196219	14196582	19	['cg10584766', 'cg11352369', 'cg02484774', 'cg09425032']	GSM2366447	1.044437867176828e-28	27.98111739076731	-0.3248213914892559
59	51740201	51741473	3	['cg13139998', 'cg25693132', 'cg21899500', 'cg00664406', 'cg04453050', 'cg00303541', 'cg21213853']	GSM2366448	0.0016329800523146	2.7870191203598464	-0.1361109840423744
60	45792540	45793300	1	['cg10026473', 'cg26781150', 'cg10164640', 'cg21868134', 'cg15071854', 'cg12178578', 'cg13951491', 'cg16593917']	GSM2366450	0.001239640590438	2.906704211785262	0.1439201670463746
61	56135702	56136215	19	['cg14906905', 'cg16954928', 'cg23844497', 'cg14332223', 'cg17954957', 'cg22981738', 'cg00766729', 'cg11306428', 'cg22169206']	GSM2366451	0.0091860133659789	2.036872927003589	0.1063914316610722
62	1858583	1859146	2	['cg20720697', 'cg01370122', 'cg05974816', 'cg00158539', 'cg04485956', 'cg03235479']	GSM2366452	7.332961572447443e-07	6.134720590869351	0.1548895193566432
63	3645724	3646322	16	['cg09417761', 'cg27596226', 'cg06807063', 'cg01849047']	GSM2366453	0.0001062612812288	3.973624951956836	-0.1918405055723777
64	72908	73835	9	['cg19259127', 'cg22185643', 'cg13624860', 'cg10792544', 'cg13550694']	GSM2366455	0.0060162736622105	2.2206724172161447	0.1793781603815959
65	93905270	93906294	5	['cg26338386', 'cg16695999', 'cg00964137', 'cg03964851', 'cg22733357']	GSM2366456	1.773736771209804e-06	5.751110830554629	-0.1344490870021056
66	66529657	66530027	11	['cg04344516', 'cg09763120', 'cg09608008', 'cg06453853']	GSM2366456	3.4587519514204125e-11	10.461080582822907	-0.1908491605029776
67	145234727	145236076	8	['cg22341273', 'cg13372862', 'cg20786909', 'cg01467836']	GSM2366457	0.0060219606406206	2.220262087351513	-0.1596359208094611
68	180218509	180220005	5	['cg15264904', 'cg16556605', 'cg23949969', 'cg18114890', 'cg22381282', 'cg26830409']	GSM2366457	0.0065965963534712	2.180680089638411	-0.1135461018859555
69	52526235	52526520	3	['cg21640566', 'cg06222184', 'cg25188828', 'cg12809489']	GSM2366457	0.0007867920409586	3.104140041972381	-0.1041168513576322
70	23890593	23891189	15	['cg04014889', 'cg01678091', 'cg02982734', 'cg13037971']	GSM2366457	3.448753359949312e-05	4.462337863400983	-0.2039536165779114
71	713921	714565	1	['cg10037654', 'cg14057946', 'cg11422233', 'cg18263059', 'cg01014490', 'cg04231937', 'cg04496485']	GSM2366457	1.9975853751895227e-10	9.699494650221055	0.2845706604723763
72	2979311	2980937	1	['cg23969554', 'cg07523753', 'cg09074856', 'cg27197651', 'cg04484550', 'cg01514538', 'cg04204526']	GSM2366459	0.0001784039695973	3.74859548653488	-0.1420626000643903
73	26043546	26044405	6	['cg04800585', 'cg26028573', 'cg12588279', 'cg27635394', 'cg22478210', 'cg15387132', 'cg07701237', 'cg02221866', 'cg21250296']	GSM2366461	0.0014388059440107	2.841997776687753	0.2815784831049459
74	26045532	26046341	6	['cg17432453', 'cg07636178', 'cg25438963', 'cg02677388', 'cg20545458']	GSM2366461	1.111869845815757e-09	8.953946047782985	0.2855993718472722
75	79183386	79183966	17	['cg10561598', 'cg02882159', 'cg27412613', 'cg21620497', 'cg08483160']	GSM2366462	6.744771904667945e-06	5.171032732755466	-0.1950509987642308
76	74233269	74233640	6	['cg21596313', 'cg21427300', 'cg09681335', 'cg21953307']	GSM2366464	1.060994146964672e-06	5.974287011902577	0.1476312388876282
77	97058964	97059467	14	['cg18912484', 'cg24034005', 'cg01683794', 'cg19567689']	GSM2366466	0.0011405891433652	2.9428707665392926	0.2106479850331737
78	678853	679900	12	['cg18569661', 'cg26421593', 'cg25738961', 'cg22669566', 'cg10783294', 'cg01657186']	GSM2366468	0.0001849234366239	3.733008044214447	0.1893628693425999
79	2899864	2901388	19	['cg25077752', 'cg01467419', 'cg22380472', 'cg08870433', 'cg15784913', 'cg03579738', 'cg10661629', 'cg03108330', 'cg09384137', 'cg17880703', 'cg07483273']	GSM2366468	3.902018194629521e-17	16.40871070987518	0.2954707633876599
80	2826420	2827194	4	['cg00734030', 'cg13609167', 'cg03553246', 'cg15293827']	GSM2366469	3.5825147307729426e-07	6.445812015172	-0.1037797691981496
81	23890593	23891189	15	['cg04014889', 'cg01678091', 'cg02982734', 'cg13037971']	GSM2366469	4.104857397692545e-06	5.386701925626384	-0.2075053919684079
82	228463260	228464394	1	['cg19306380', 'cg14661383', 'cg03141069', 'cg04850211', 'cg05844789']	GSM2366469	7.30464146714617e-20	19.13640109563129	0.2119140008966055
83	26877515	26878627	10	['cg20611453', 'cg23996873', 'cg27009114', 'cg03879261']	GSM2366470	1.0643242834726421e-18	17.972926028934307	-0.1013715370793332
84	194835581	194836482	3	['cg02583282', 'cg02776768', 'cg15251319', 'cg25871427']	GSM2366470	0.00959132602914	2.018121346184137	-0.1129188299514092
85	3771110	3771570	18	['cg00495303', 'cg25439807', 'cg23918507', 'cg19622911']	GSM2366470	0.0005497273135406	3.2598526843090183	0.1127633831694989
86	79183386	79183966	17	['cg10561598', 'cg02882159', 'cg27412613', 'cg21620497', 'cg08483160']	GSM2366470	5.1975253865678e-09	8.284203380742163	-0.2387569925945808
87	22131675	22133356	8	['cg03594078', 'cg12858593', 'cg23431988', 'cg14487702', 'cg10298898', 'cg10137597', 'cg21471580', 'cg26039829', 'cg18135555', 'cg09517075', 'cg07298985', 'cg17304084']	GSM2366471	8.94128867056716e-23	22.04859988364441	-0.4220592575137508
88	75735552	75736723	8	['cg10819495', 'cg09304624', 'cg04893119', 'cg24349665']	GSM2366472	0.009598245232253	2.0178081581696223	0.1338613989309872
89	3292969	3293720	6	['cg11903854', 'cg08754725', 'cg08970011', 'cg10513992']	GSM2366472	0.0003446648380744	3.4626030200709392	-0.1539036632281593
90	16943323	16944288	4	['cg18184033', 'cg19718393', 'cg14631761', 'cg00160902', 'cg19945078']	GSM2366474	0.0002283249457665	3.641446636837012	-0.1499477392458958
91	112823171	112825132	5	['cg11446774', 'cg01915019', 'cg24937280', 'cg27587195', 'cg11565355', 'cg18121164', 'cg08759041', 'cg21806985', 'cg19733633', 'cg25956344', 'cg24539599', 'cg13531667']	GSM2366474	5.1007541229922135e-05	4.292365610717265	0.1436677321923102
92	27675934	27678015	1	['cg08157684', 'cg03750567', 'cg00851518', 'cg01963906', 'cg12742432', 'cg07744618']	GSM2366474	0.0002823647602576	3.549189505143751	-0.1892294509501739
93	10443541	10445908	19	['cg23653343', 'cg24303814', 'cg22055932', 'cg00397283', 'cg07976603', 'cg25279553', 'cg19645616', 'cg17126555', 'cg14667838']	GSM2366476	3.0407010797642363e-13	12.5170262716644	-0.1366448566254889
94	1416142	1416920	10	['cg08643855', 'cg20525449', 'cg04271617', 'cg16296438', 'cg05483559', 'cg06889571', 'cg02408697']	GSM2366478	2.5450688250039832e-11	10.594300468763258	-0.1100441323486893
95	10555262	10556523	6	['cg22689249', 'cg01485547', 'cg12242450', 'cg13347910', 'cg12695465', 'cg07264048', 'cg08027484']	GSM2366479	0.0027258491026817	2.564498189472199	-0.2701775442276423
96	165567312	165567783	1	['cg07017636', 'cg16599568', 'cg11392667', 'cg23014961']	GSM2366479	0.0017737166230186	2.7511157638108488	0.1144103083054756
97	3645724	3646322	16	['cg09417761', 'cg27596226', 'cg06807063', 'cg01849047']	GSM2366480	0.0004372217558992	3.359298235944905	-0.154703971475251
98	850371	851834	16	['cg09611472', 'cg08074971', 'cg08861556', 'cg04398695', 'cg11444428', 'cg06225589', 'cg07546293', 'cg14100184', 'cg00671386']	GSM2366484	2.995826508868517e-18	17.523483340646372	0.2835316127678927
99	64702921	64703818	11	['cg16704073', 'cg20585500', 'cg12945194', 'cg03245641', 'cg12374682', 'cg07537750', 'cg07022279', 'cg21100690']	GSM2366486	1.1700857081755416e-08	7.931782325241539	-0.2529217189969747
100	34786594	34788847	15	['cg03062549', 'cg01070781', 'cg09818081', 'cg00884334', 'cg13860493', 'cg10767425']	GSM2366488	1.815717527129116e-06	5.740951714158028	0.1110150353381755
101	34806592	34807679	15	['cg16676492', 'cg22805295', 'cg04657205', 'cg12600289', 'cg07548089', 'cg03492641']	GSM2366488	4.799961955699514e-09	8.318762204810923	0.1721261906667739
102	28655380	28656147	1	['cg25371560', 'cg13075278', 'cg07574385', 'cg19364137', 'cg00972603', 'cg12630974', 'cg25716286', 'cg13577188']	GSM2366504	7.127904764136581e-09	8.147038111536595	0.189481474524701
103	143398376	143398776	8	['cg18128673', 'cg17546196', 'cg10761372', 'cg08856841']	GSM2366506	5.122196606654453e-16	15.29054375590538	-0.2302358221673077
104	1858583	1859146	2	['cg20720697', 'cg01370122', 'cg05974816', 'cg00158539', 'cg04485956', 'cg03235479']	GSM2366506	9.79896923850755e-06	5.008819605692408	0.149954257620691
105	2652696	2653987	16	['cg01244128', 'cg04334885', 'cg03846022', 'cg04737286', 'cg08981282', 'cg02512202', 'cg03314158', 'cg06035616', 'cg25000382', 'cg01124843', 'cg00433159', 'cg02814420']	GSM2366506	1.004248040966291e-22	21.99815900679406	0.3394942920778339
106	140098174	140098496	5	['cg21161173', 'cg13303313', 'cg00500100', 'cg05174942', 'cg25984996', 'cg11807153']	GSM2366532	2.0503697229669168e-08	7.68816781983858	-0.3376733213152151
107	2899864	2901388	19	['cg25077752', 'cg01467419', 'cg22380472', 'cg08870433', 'cg15784913', 'cg03579738', 'cg10661629', 'cg03108330', 'cg09384137', 'cg17880703', 'cg07483273']	GSM2366532	2.254343522455429e-05	4.646979904377196	0.1671120997013374
108	32143681	32147894	6	['cg22767321', 'cg22261911', 'cg24828988', 'cg17483959', 'cg20980321', 'cg02525705', 'cg17188367', 'cg01719529', 'cg03199124', 'cg15124201', 'cg01052103', 'cg22673001', 'cg03718284', 'cg08450897', 'cg09301199', 'cg20008357', 'cg13763617', 'cg01466825', 'cg15982308', 'cg18191873', 'cg08049198', 'cg23464264', 'cg25733934', 'cg18928683', 'cg11043450', 'cg09043226', 'cg24425483', 'cg11995506', 'cg065…	GSM2366537	0.0002008038451084	3.697227975324966	0.1045663538625845
109	39377864	39378425	22	['cg11816043', 'cg14387414', 'cg26000393', 'cg14194956', 'cg01089751']	GSM2366540	8.342127539361002e-10	9.078723174689506	0.1552137417451785
110	114111919	114112218	13	['cg07675259', 'cg09300604', 'cg27284833', 'cg10810378', 'cg01382095']	GSM2366541	3.361315283345175e-07	6.47349074983484	-0.1907914747508504
111	62653559	62654718	12	['cg15000998', 'cg02460120', 'cg10589851', 'cg19893717', 'cg08244078', 'cg12823748', 'cg14397459', 'cg19877581', 'cg18915437', 'cg20201833']	GSM2366541	6.131119189830119e-05	4.212460241044129	0.1104910953588237
112	678853	679900	12	['cg18569661', 'cg26421593', 'cg25738961', 'cg22669566', 'cg10783294', 'cg01657186']	GSM2366542	0.0001571363756666	3.803723268030557	0.2367690712847672
113	53032891	53033167	3	['cg24616795', 'cg27565382', 'cg12962167', 'cg07884673']	GSM2366544	2.4115243978102425e-10	9.617708339887336	-0.3628375660139487
114	17081716	17083727	22	['cg13117439', 'cg01836687', 'cg26822097', 'cg14505585', 'cg01660911', 'cg12431879', 'cg00332021', 'cg00816224', 'cg15554678', 'cg23572163']	GSM2366545	0.0007027313418948	3.153210676449376	0.3124353314113959
115	850371	851834	16	['cg09611472', 'cg08074971', 'cg08861556', 'cg04398695', 'cg11444428', 'cg06225589', 'cg07546293', 'cg14100184', 'cg00671386']	GSM2366546	6.868822195681927e-18	17.16311772549773	0.2982074216923057
116	43133352	43134302	10	['cg03983808', 'cg03180457', 'cg24494556', 'cg10001458']	GSM2366547	0.0001735863348677	3.76048446651634	0.1226429142373917
117	113970617	113971324	4	['cg11521427', 'cg01268541', 'cg02060584', 'cg03476195', 'cg26796245', 'cg02735486', 'cg21356998']	GSM2366551	0.0063427495332267	2.1977224379774745	0.3054345370673944
118	35080181	35081084	10	['cg19569531', 'cg03398910', 'cg01176720', 'cg14588422']	GSM2366553	7.965304784602779e-11	10.098797601691013	-0.360890569205016
119	62653559	62654718	12	['cg15000998', 'cg02460120', 'cg10589851', 'cg19893717', 'cg08244078', 'cg12823748', 'cg14397459', 'cg19877581', 'cg18915437', 'cg20201833']	GSM2366553	1.2782725786693618e-08	7.893376527406502	0.1245228473335187
120	144635260	144636462	8	['cg08688335', 'cg01134012', 'cg23090207', 'cg15541193', 'cg09317036', 'cg07422279', 'cg19661369', 'cg24493971', 'cg20583945']	GSM2366555	2.3018172687564107e-06	5.637929156084449	0.2917724033131892
121	53588038	53588850	4	['cg10021428', 'cg19520201', 'cg15038123', 'cg20743065', 'cg14177328']	GSM2366557	1.0877330375438585e-13	12.963477680509197	0.3008334356783897
122	43141823	43142359	6	['cg00537673', 'cg12269535', 'cg20227255', 'cg07522644', 'cg22049732']	GSM2366557	4.421884711781722e-07	6.35439258461794	0.148993095796689
123	44555367	44556485	19	['cg18488075', 'cg16534499', 'cg23881936', 'cg03706893', 'cg07737564', 'cg06890553']	GSM2366559	8.472756481321071e-10	9.071975275634696	0.1950290157036475
124	124988720	124991432	9	['cg04282082', 'cg21213617', 'cg21469772', 'cg13571460', 'cg03363289', 'cg13817952', 'cg21237939', 'cg13648318', 'cg22254104']	GSM2366560	0.0009015317171454	3.0450189895861475	0.2381899454340156
125	72306008	72306215	17	['cg16358867', 'cg14973055', 'cg21584710', 'cg25207738']	GSM2366561	0.0001623623852684	3.789514577080703	0.1013840194629275
126	599525	600940	8	['cg00450029', 'cg23958373', 'cg07234876', 'cg02524346', 'cg26554054', 'cg15331088', 'cg25340906']	GSM2366562	0.0066073160992903	2.179974915699074	-0.2350728003569192
127	2652696	2653987	16	['cg01244128', 'cg04334885', 'cg03846022', 'cg04737286', 'cg08981282', 'cg02512202', 'cg03314158', 'cg06035616', 'cg25000382', 'cg01124843', 'cg00433159', 'cg02814420']	GSM2366562	1.0518899656250673e-17	16.978029687768966	0.3056799870887103
128	2652696	2653987	16	['cg01244128', 'cg04334885', 'cg03846022', 'cg04737286', 'cg08981282', 'cg02512202', 'cg03314158', 'cg06035616', 'cg25000382', 'cg01124843', 'cg00433159', 'cg02814420']	GSM2366566	2.2182817044440146e-19	18.653983302678764	0.3088635955347983
129	1549012	1549896	17	['cg00869668', 'cg12485428', 'cg08677655', 'cg25166437', 'cg11998307', 'cg03241471', 'cg08130663']	GSM2366566	0.0004948349730223	3.3055396137036843	0.1021234777691015
130	1274584	1276280	19	['cg17969902', 'cg13795840', 'cg01924434', 'cg06653052', 'cg15226147', 'cg03791325', 'cg24057176', 'cg25622628', 'cg16252808']	GSM2366566	7.54826479426816e-05	4.122152873123906	0.3097777345662276
131	21986960	21987190	22	['cg12478092', 'cg22262140', 'cg06319288', 'cg21675424', 'cg07252792', 'cg25784136', 'cg18604842']	GSM2366567	0.0004617178273756	3.335623356591639	-0.1214537602272881
132	37442104	37442777	21	['cg01962969', 'cg16719517', 'cg00695416', 'cg16662267', 'cg03841977']	GSM2366568	0.0010647709819051	2.972743793155296	0.2978498670614715
133	37442104	37442777	21	['cg01962969', 'cg16719517', 'cg00695416', 'cg16662267', 'cg03841977']	GSM2366571	2.177978424483748e-05	4.661946426772192	0.2838942613950626
134	53588038	53588850	4	['cg10021428', 'cg19520201', 'cg15038123', 'cg20743065', 'cg14177328']	GSM2366572	6.133461167753783e-09	8.212294379991945	0.2643307283961277
135	1575621	1577697	7	['cg10389644', 'cg24647108', 'cg03207121', 'cg15095913', 'cg03331514', 'cg23871276']	GSM2366576	6.252679958333579e-11	10.203933799991455	-0.18701042603557
136	37701393	37702135	19	['cg03751813', 'cg11632419', 'cg26387473', 'cg14683738', 'cg03147990', 'cg06632759', 'cg07800892']	GSM2366579	3.485409946485201e-07	6.457746133770909	0.1622699114006415
137	27145972	27148204	7	['cg12538674', 'cg03308399', 'cg05109569', 'cg14216068', 'cg01175550', 'cg07153966', 'cg19048532', 'cg17800708']	GSM2366580	3.76580825583739e-12	11.424141796786625	-0.2587589698803703
138	30543611	30545074	7	['cg12773030', 'cg08719366', 'cg05142115', 'cg12881726', 'cg14505161', 'cg10196802', 'cg23780937', 'cg11387077', 'cg11109809', 'cg14427694', 'cg06584637', 'cg21491201']	GSM2366580	1.1955665828319826e-18	17.922426232386933	0.2176199115032378
139	74100086	74100987	14	['cg20029311', 'cg16775224', 'cg00074244', 'cg01501551', 'cg14527456']	GSM2366580	1.0410016918555106e-06	5.982548564665338	0.1749584153547432
140	65197576	65198239	15	['cg01959123', 'cg03051384', 'cg01287936', 'cg06302690', 'cg00152322', 'cg22675462']	GSM2366580	1.646250584469207e-05	4.783504057842335	0.1561448656012584
141	45792540	45793300	1	['cg10026473', 'cg26781150', 'cg10164640', 'cg21868134', 'cg15071854', 'cg12178578', 'cg13951491', 'cg16593917']	GSM2366580	2.490681578181097e-07	6.603681791402987	0.164566503517217
142	245835771	245836835	1	['cg11148096', 'cg24481802', 'cg22686124', 'cg09799789', 'cg03327643']	GSM2366580	1.6319075525315718e-05	4.787304447642583	-0.1429497590040788
143	47392592	47394431	21	['cg07052251', 'cg01007374', 'cg00289258', 'cg05064078', 'cg07385577', 'cg13657446', 'cg25823142', 'cg04486778']	GSM2366582	6.35790200916729e-10	9.196686169910688	0.1390018175454025
144	947612	948452	19	['cg26305504', 'cg01774027', 'cg08553572', 'cg23048215', 'cg15410236']	GSM2366583	0.0054481404694401	2.26375170353355	-0.1550220613327908
145	1549012	1549896	17	['cg00869668', 'cg12485428', 'cg08677655', 'cg25166437', 'cg11998307', 'cg03241471', 'cg08130663']	GSM2366584	0.0001365424000795	3.8647324675886185	-0.1061963598577883
146	8370017	8371203	17	['cg04460364', 'cg22271113', 'cg06310294', 'cg12633739', 'cg12403329']	GSM2366588	0.0002156492701223	3.666252007410884	-0.1085263031138468
147	44613073	44614489	7	['cg04647370', 'cg18742207', 'cg22387839', 'cg27050550', 'cg26815802', 'cg05758978', 'cg13810644', 'cg16773563', 'cg04253037']	GSM2366589	2.94411802641263e-13	12.53104478360347	0.1003940331048557
148	11272399	11273291	2	['cg15704155', 'cg10334385', 'cg27641709', 'cg05517905', 'cg12453288', 'cg03251967']	GSM2366589	1.6792808235184629e-18	17.774876671398406	0.248043247114274
149	235805403	235806070	1	['cg20288565', 'cg17500055', 'cg22076160', 'cg23965720', 'cg22531801']	GSM2366589	0.0010713189088759	2.970081229682916	0.1591114235906965
150	90547692	90548975	15	['cg18443571', 'cg16558770', 'cg09939948', 'cg15562885']	GSM2366590	0.0002482245387997	3.605155287549132	0.1064600677165096
151	233250370	233253024	2	['cg27241845', 'cg08690379', 'cg23288337', 'cg00706683', 'cg13138089', 'cg02812891', 'cg25560398', 'cg17204652', 'cg09490371']	GSM2366591	0.0011952480549229	2.922541954377154	-0.160824689627922
152	74329082	74329833	2	['cg05976228', 'cg02237855', 'cg17213010', 'cg24705708']	GSM2366592	0.0043974910300529	2.35679503773804	-0.1100074533175735
153	850371	851834	16	['cg09611472', 'cg08074971', 'cg08861556', 'cg04398695', 'cg11444428', 'cg06225589', 'cg07546293', 'cg14100184', 'cg00671386']	GSM2366594	1.4440829424023515e-11	10.84040786189576	0.1409863011590727
154	17254551	17255059	16	['cg07896448', 'cg16546017', 'cg09697245', 'cg26706077']	GSM2366594	0.0001990104423066	3.701124135061885	-0.1733739532270528
155	17562419	17565189	16	['cg16794579', 'cg06321596', 'cg01724917', 'cg04359840', 'cg21608192', 'cg01001744', 'cg04413696', 'cg18444267', 'cg06935356']	GSM2366594	3.5762836593630684e-32	31.44656804166292	0.2337317891544502
156	34460107	34461028	11	['cg20234170', 'cg24099074', 'cg20731136', 'cg07768201', 'cg03720043', 'cg02109652', 'cg06908474', 'cg01847719', 'cg14316565', 'cg03728580', 'cg17034036']	GSM2366595	0.0002170895837546	3.663361014069415	0.2634404422498948
157	233250370	233253024	2	['cg27241845', 'cg08690379', 'cg23288337', 'cg00706683', 'cg13138089', 'cg02812891', 'cg25560398', 'cg17204652', 'cg09490371']	GSM2366597	0.0042374581905399	2.372894573793555	-0.1848571010654343
158	678853	679900	12	['cg18569661', 'cg26421593', 'cg25738961', 'cg22669566', 'cg10783294', 'cg01657186']	GSM2366598	0.0002010727507694	3.696646780682869	0.1806660495871862
159	107459661	107460175	2	['cg20513447', 'cg23294353', 'cg12801256', 'cg18424233']	GSM2366600	0.00453887807927	2.34305148286883	-0.1591414428949435
160	40856878	40857524	15	['cg17146877', 'cg18108262', 'cg25985323', 'cg26097504', 'cg05334239', 'cg06958102']	GSM2366602	2.8002308047411916e-30	29.55280617112405	0.2681846960496945
161	55013549	55014357	19	['cg10648815', 'cg23352067', 'cg08905487', 'cg10007134', 'cg19547155', 'cg01807649']	GSM2366613	0.0011897438359291	2.9245465366060386	-0.1775941260852179
162	53588038	53588850	4	['cg10021428', 'cg19520201', 'cg15038123', 'cg20743065', 'cg14177328']	GSM2366614	8.600381125589694e-13	12.06548230258516	0.2852032988794423
163	6755026	6756273	5	['cg14053225', 'cg08608086', 'cg09429437', 'cg26964629', 'cg10888644', 'cg22057240', 'cg19415852', 'cg08327705']	GSM2366614	6.41551638029523e-10	9.192768381831964	-0.3045940722429318
164	133419166	133419763	12	['cg05119810', 'cg12811648', 'cg12917938', 'cg27219574', 'cg21827294', 'cg26665209']	GSM2366614	4.995555796821061e-09	8.301416185903621	-0.1889292862150029
165	164506197	164507305	6	['cg16163174', 'cg11357369', 'cg21306949', 'cg08319974', 'cg00048370', 'cg23054456', 'cg25694032', 'cg24400656', 'cg06388363']	GSM2366614	0.0002554993464605	3.5926102064058303	0.1073848646184643
166	19932163	19933646	19	['cg09961645', 'cg24056307', 'cg12187115', 'cg10837488', 'cg22094706', 'cg14801158', 'cg21517320', 'cg04070211', 'cg22017654']	GSM2366615	1.4836058563799935e-09	8.828681461007694	0.1446432415231874
167	42077939	42079313	22	['cg06781532', 'cg18152773', 'cg22083753', 'cg15284719', 'cg08686092', 'cg11677105', 'cg11536612', 'cg12841860', 'cg00846968']	GSM2366616	2.131992735867348e-49	48.67121427937253	-0.2585581494752424
168	6230139	6230665	19	['cg16208863', 'cg25825726', 'cg07056645', 'cg03146377']	GSM2366618	0.000161246012269	3.792511016977863	-0.1170612114410873
169	655849	657150	6	['cg01095518', 'cg05920998', 'cg00882770', 'cg04946916', 'cg20592360', 'cg02203922', 'cg06239170', 'cg25808082']	GSM2366623	0.0008253023468685	3.08338691990872	-0.2698777554327801
170	7033394	7033895	4	['cg03550485', 'cg14107488', 'cg09907542', 'cg04567323']	GSM2366624	6.621475306510184e-11	10.179045236225974	-0.1351095366059922
171	447746	448790	5	['cg18430034', 'cg07529738', 'cg17751153', 'cg17500228']	GSM2366624	3.9445209982049025e-09	8.404005727680625	-0.1281467122295142
172	3292969	3293720	6	['cg11903854', 'cg08754725', 'cg08970011', 'cg10513992']	GSM2366625	0.0002938679513855	3.5318477745785115	-0.1226423929570053
173	13274151	13274354	6	['cg06879394', 'cg21538684', 'cg20827128', 'cg07912922', 'cg00460589']	GSM2366626	2.1315342058371374e-21	20.67130769361168	0.3293758288738032
174	1959442	1959832	1	['cg00400948', 'cg19091116', 'cg00889627', 'cg04781796', 'cg26903053', 'cg07701567']	GSM2366627	2.85963034181756e-05	4.543690103543942	-0.3262357515003081
175	158250129	158251297	7	['cg05012972', 'cg25363527', 'cg15374582', 'cg09756125', 'cg02925076']	GSM2366628	1.0066416791433104e-07	6.997125091972641	-0.1732761415354737
176	34806592	34807679	15	['cg16676492', 'cg22805295', 'cg04657205', 'cg12600289', 'cg07548089', 'cg03492641']	GSM2366628	1.237011851593265e-07	6.907626139451801	0.1497719215846526
177	6158059	6159517	1	['cg14258756', 'cg16053064', 'cg12705326', 'cg22451356']	GSM2366628	8.533467162301001e-06	5.068874478385185	-0.1114182096421185
178	67803771	67804112	11	['cg26406131', 'cg05463966', 'cg12070987', 'cg24757160']	GSM2366631	0.0001878208048619	3.726256302718071	-0.1128506131563202
179	678853	679900	12	['cg18569661', 'cg26421593', 'cg25738961', 'cg22669566', 'cg10783294', 'cg01657186']	GSM2366631	0.0068718057601	2.162929124862052	0.1572522866582479
180	133362610	133363341	12	['cg02643597', 'cg14529170', 'cg19736226', 'cg22516162', 'cg19512961']	GSM2366631	0.0012973616628167	2.8869389396670497	-0.1051172809315064
181	113191194	113192561	2	['cg23609528', 'cg04979063', 'cg10934807', 'cg24729792', 'cg22014379']	GSM2366633	0.0008971137251178	3.0471524989175136	-0.1018920865441124
182	133800241	133801225	11	['cg14051353', 'cg03392386', 'cg18057887', 'cg06158994']	GSM2366634	0.0076409901494379	2.116850360197304	-0.1374783924819785
183	2652696	2653987	16	['cg01244128', 'cg04334885', 'cg03846022', 'cg04737286', 'cg08981282', 'cg02512202', 'cg03314158', 'cg06035616', 'cg25000382', 'cg01124843', 'cg00433159', 'cg02814420']	GSM2366636	1.202838087719792e-15	14.919792828472549	0.2910791586482414
184	67270593	67271014	16	['cg07125771', 'cg18262801', 'cg09099572', 'cg06730796']	GSM2366636	6.56947600525884e-06	5.18246926926823	-0.1366170859515681
185	84029457	84029672	16	['cg22167353', 'cg02370667', 'cg27642027', 'cg03287936']	GSM2366636	1.5306654555443807e-14	13.815119718960364	0.3613323239188573
186	39377864	39378425	22	['cg11816043', 'cg14387414', 'cg26000393', 'cg14194956', 'cg01089751']	GSM2366638	4.2996338859708763e-07	6.366568523041782	0.12339257473841
187	73073008	73073714	11	['cg03470933', 'cg23460145', 'cg10424462', 'cg05790863']	GSM2366639	0.0045812349826556	2.339017431635096	-0.1267684674367783
188	50528179	50530703	22	['cg18638931', 'cg05064106', 'cg12881363', 'cg06462666', 'cg10828284', 'cg12971867', 'cg08074528', 'cg13895323', 'cg24430642', 'cg05070690', 'cg01603733', 'cg19894402', 'cg14008640', 'cg05612422']	GSM2366641	1.204942170050936e-09	8.919033796101932	-0.2680881798490937
189	121711723	121712109	3	['cg05891759', 'cg01598733', 'cg11130432', 'cg01691989']	GSM2366642	0.0093402074786083	2.029643476466492	-0.1357818972758996
190	133072748	133073533	12	['cg01229785', 'cg24598712', 'cg09338932', 'cg20719644']	GSM2366642	1.0768217567230322e-09	8.967856178297195	-0.1279312750103146
191	30064149	30064897	16	['cg07742718', 'cg24780263', 'cg00026230', 'cg01311051']	GSM2366642	0.0004086808601483	3.388615701232917	0.106619709291172
192	18280011	18281021	17	['cg01152168', 'cg25255713', 'cg17549878', 'cg13013841']	GSM2366647	1.980569337333092e-05	4.703209948869868	-0.1484078837599558
193	947612	948452	19	['cg26305504', 'cg01774027', 'cg08553572', 'cg23048215', 'cg15410236']	GSM2366647	0.0023778776294333	2.62381049884656	-0.2075458212669455
194	1043421	1044797	4	['cg26656202', 'cg07580895', 'cg23548612', 'cg10407489', 'cg05037077', 'cg04016957', 'cg04106633', 'cg21130718', 'cg27284194']	GSM2366649	0.0042242552805967	2.374249844355765	-0.1886719079282405
195	140254793	140255449	5	['cg11954680', 'cg09852127', 'cg14557699', 'cg13295463', 'cg22845236']	GSM2366649	4.04238164535046e-05	4.393362686702615	-0.1244243851207443
196	63775071	63776419	11	['cg09182533', 'cg14085017', 'cg04935121', 'cg18137308', 'cg27373749', 'cg12573253']	GSM2366649	0.0017931449213345	2.74638460949388	0.1664895555636837
197	22140769	22141400	1	['cg02790379', 'cg17456100', 'cg15467646', 'cg24334174', 'cg17065852', 'cg22025064']	GSM2366649	1.6906896910758466e-08	7.771936095430114	-0.143966645901686
198	160951675	160952703	1	['cg01551350', 'cg08901901', 'cg02769145', 'cg24645681']	GSM2366649	3.034833106751627e-06	5.517865186898362	0.1142793158219598
199	121890311	121890864	12	['cg23972735', 'cg06024930', 'cg08043998', 'cg11724984']	GSM2366650	0.0046546724176634	2.332110877992459	-0.1531678211920551
200	65394063	65395067	15	['cg24778896', 'cg13985132', 'cg05899103', 'cg07754143', 'cg26590064']	GSM2366650	3.986965436237351e-06	5.399357529302857	-0.1015935864700338
201	104309910	104311985	8	['cg00161459', 'cg13266773', 'cg24115571', 'cg09947609', 'cg04723493', 'cg00487870', 'cg09042026', 'cg21196927', 'cg08798921', 'cg21975377', 'cg10929921']	GSM2366651	5.085723093812736e-15	14.29364728987462	0.2749110430977881
202	75147500	75149110	16	['cg06940299', 'cg02751838', 'cg00004883', 'cg07565228', 'cg07475178']	GSM2366651	4.923317582297091e-07	6.307742148832032	-0.1653435787285689
203	39662958	39663876	19	['cg15149491', 'cg13047511', 'cg03323938', 'cg27653370']	GSM2366651	2.892081746608248e-11	10.538789435582512	-0.1067482735625361
204	58878570	58879871	19	['cg13691442', 'cg22946557', 'cg09594291', 'cg02749105', 'cg24052338', 'cg03781262']	GSM2366652	5.802686122883709e-15	14.236370920523925	-0.4317868230265115
205	144635260	144636462	8	['cg08688335', 'cg01134012', 'cg23090207', 'cg15541193', 'cg09317036', 'cg07422279', 'cg19661369', 'cg24493971', 'cg20583945']	GSM2366654	7.273701680053484e-07	6.13824451485175	0.3120773089043919
206	6107021	6107791	4	['cg18994250', 'cg16724588', 'cg23166781', 'cg06231140', 'cg22098660', 'cg21003654', 'cg01929855', 'cg22667835']	GSM2366654	5.783198234105804e-06	5.237831920872482	0.2694026685333203
207	9555113	9555691	1	['cg08808724', 'cg00583526', 'cg26155217', 'cg25138854', 'cg13935689']	GSM2366655	1.1433430595283344e-11	10.94182344020326	0.226757884546894
208	47897576	47900256	1	['cg04078221', 'cg00580340', 'cg05402131', 'cg18595867', 'cg24931632', 'cg09277376', 'cg22438763']	GSM2366655	0.0008015114471165	3.096090270709676	-0.1131526001771949
209	10225927	10226628	19	['cg27160241', 'cg08869376', 'cg16327482', 'cg13620110']	GSM2366655	6.19825416856109e-05	4.207730618845317	-0.1062703680891289
210	233250370	233253024	2	['cg27241845', 'cg08690379', 'cg23288337', 'cg00706683', 'cg13138089', 'cg02812891', 'cg25560398', 'cg17204652', 'cg09490371']	GSM2366657	0.0009199132681394	3.036253117158888	-0.1269624609367163
211	13274151	13274354	6	['cg06879394', 'cg21538684', 'cg20827128', 'cg07912922', 'cg00460589']	GSM2366661	4.155256480895887e-22	21.381402164467104	0.3181690463553322
212	26610757	26611453	1	['cg05389935', 'cg00768487', 'cg25198007', 'cg24348240']	GSM2366662	0.0016669986210869	2.778064759412905	0.286991138035831
213	192777870	192778890	1	['cg20315136', 'cg12047012', 'cg24314057', 'cg20094435', 'cg10965404', 'cg27062284', 'cg20295040', 'cg07575624', 'cg05374271']	GSM2366662	0.0012567794148096	2.9007409413574967	0.1021519340764267
214	46018209	46019184	17	['cg16205163', 'cg00177698', 'cg13826447', 'cg23667362', 'cg10154655', 'cg09418612', 'cg24140204']	GSM2366662	5.605756425843883e-10	9.251365776573962	0.1892769923239376
215	35080181	35081084	10	['cg19569531', 'cg03398910', 'cg01176720', 'cg14588422']	GSM2366669	4.1714379773343996e-10	9.379714209302184	-0.3669687798652573
216	1059627	1060649	7	['cg01105362', 'cg05524767', 'cg23451063', 'cg10485278']	GSM2366669	5.175120697685565e-06	5.286079516841567	-0.10744318443428
217	55746074	55747775	2	['cg04842553', 'cg23192899', 'cg13460980', 'cg12929625', 'cg22669090', 'cg23072029', 'cg21597209', 'cg17158059', 'cg00980331', 'cg20419724', 'cg08581518', 'cg06046912', 'cg22361914', 'cg08264638']	GSM2366669	3.6520864225605607e-06	5.4374589539205775	0.1044590556003535
218	101290195	101294430	14	['cg13709211', 'cg00764369', 'cg10515315', 'cg15991553', 'cg23870378', 'cg14034270', 'cg10540302', 'cg02313552', 'cg02982753', 'cg02888166', 'cg24089209', 'cg19643803', 'cg10065153', 'cg09280976', 'cg22940816', 'cg14070323', 'cg14119337', 'cg20952167', 'cg12967319', 'cg04304932', 'cg04576764', 'cg25836301', 'cg09926418', 'cg23176399', 'cg05711886', 'cg15419911', 'cg14245102', 'cg15373285', 'cg141…	GSM2366670	6.366955388147937e-92	91.19606819313114	-0.3173003494078978
219	1294432	1295078	4	['cg01418351', 'cg07241925', 'cg21326139', 'cg24597363', 'cg23447233', 'cg21167046']	GSM2366671	0.0049774121867162	2.302996393211352	-0.2486958183816564
220	62209427	62210291	20	['cg14384685', 'cg16744250', 'cg21150839', 'cg08767838', 'cg05381692', 'cg26076203']	GSM2366671	5.148141224584624e-09	8.288349547972672	-0.1574275160277984
221	88832476	88832700	16	['cg09115713', 'cg03831847', 'cg08798862', 'cg05635114', 'cg02600679']	GSM2366671	0.0041971288919252	2.377047693597099	0.130427019524684
222	3704471	3704621	17	['cg23770271', 'cg24738036', 'cg17074014', 'cg00463732']	GSM2366671	0.00626566077533	2.2030331216455523	-0.3142735540345583
223	18280011	18281021	17	['cg01152168', 'cg25255713', 'cg17549878', 'cg13013841']	GSM2366671	0.0001081634220299	3.965919581154724	-0.1305413746066758
224	51111137	51111677	19	['cg07682194', 'cg22835435', 'cg19369022', 'cg10152131']	GSM2366676	0.0038749216329961	2.4117370763064483	0.1730461439479236
225	113930819	113931565	2	['cg26666228', 'cg25962840', 'cg26668608', 'cg09366118', 'cg00302479', 'cg13273136']	GSM2366678	1.0038994330394582e-06	5.998309791039193	0.1161929097345973
226	165567312	165567783	1	['cg07017636', 'cg16599568', 'cg11392667', 'cg23014961']	GSM2366678	0.001750808148936	2.7567614406802954	0.1079720267543272
227	28551145	28552610	13	['cg24588381', 'cg00160183', 'cg11453719', 'cg27513935']	GSM2366679	8.65868760362522e-10	9.062547928963754	0.2075720908745089
228	28553550	28555387	13	['cg20101529', 'cg02645340', 'cg07911080', 'cg09781827', 'cg13156931', 'cg25591794', 'cg15332217', 'cg21950155']	GSM2366679	0.0014300419649826	2.844651217854545	0.3224481381022824
229	38794554	38794845	19	['cg27174108', 'cg07665060', 'cg03049863', 'cg11708454', 'cg00412772']	GSM2366679	0.0001075358295473	3.968446810333469	0.364006686803636
230	53032891	53033167	3	['cg24616795', 'cg27565382', 'cg12962167', 'cg07884673']	GSM2366680	0.000606247301803	3.217350181279867	-0.2541052292451654
231	13136340	13137315	18	['cg00430895', 'cg19174643', 'cg04338652', 'cg11652668', 'cg13108890']	GSM2366682	0.0041201248627129	2.3850896222276647	0.1089469159522417
232	106525	107995	4	['cg01583595', 'cg10523696', 'cg00144335', 'cg26894523', 'cg14273116', 'cg15400655']	GSM2366688	1.2918450029886324e-05	4.888789590353947	0.2202345964945163
233	74486080	74486558	4	['cg01027937', 'cg00224911', 'cg00485849', 'cg07136054', 'cg20516074', 'cg08647446', 'cg10539274', 'cg03996822']	GSM2366688	4.926935377169107e-12	11.307423133995218	0.2277947867364324
234	39424144	39426101	3	['cg20102010', 'cg08206536', 'cg14999291', 'cg12534466', 'cg01962018', 'cg21570062', 'cg25999267', 'cg07378821', 'cg26410105', 'cg20180092', 'cg03206717', 'cg10639933']	GSM2366688	8.186131616446204e-11	10.086921277057376	0.1178085705973878
235	22538875	22540154	7	['cg03638211', 'cg27465275', 'cg00394316', 'cg10154311', 'cg03839382', 'cg01544812']	GSM2366688	9.012529331303108e-11	10.04515330885755	0.1788305548377383
236	228582073	228583455	2	['cg03894284', 'cg25713185', 'cg07417745', 'cg23122109', 'cg20440901', 'cg05844583', 'cg02562740', 'cg01142776', 'cg19850080', 'cg09726804']	GSM2366688	0.000572589726322	3.242156448563271	0.1672957009505323
237	28073992	28074146	22	['cg26561187', 'cg13038847', 'cg16331674', 'cg16084133']	GSM2366688	0.0002336532717028	3.631428133439049	-0.2779480800211189
238	43817997	43818854	10	['cg23513363', 'cg16228323', 'cg22962982', 'cg10765471', 'cg02649698']	GSM2366690	0.0020516323868557	2.6879004538246023	0.1720122709943203
239	87228749	87230344	7	['cg19861260', 'cg25477497', 'cg15759056', 'cg12270822', 'cg16772035', 'cg00141548', 'cg09105881', 'cg16288248', 'cg27507700', 'cg00862116']	GSM2366690	3.1342829935343407e-10	9.503861793769856	0.1071364113870581
240	50614626	50616420	22	['cg00860359', 'cg20018425', 'cg07103675', 'cg16926050', 'cg06357843', 'cg07895657']	GSM2366690	5.328040274132064e-05	4.273432501036101	-0.257441418874649
241	140103726	140104086	7	['cg20869844', 'cg08711067', 'cg21200382', 'cg15900979', 'cg21120678', 'cg00455386']	GSM2366691	0.0018230779825007	2.7391947539202364	0.1627790898666707
242	190044504	190044983	2	['cg09211763', 'cg07875385', 'cg22774472', 'cg10765212', 'cg02420724']	GSM2366691	0.0046004093669647	2.337203520948104	0.3342516179383387
243	41649914	41651402	6	['cg00750088', 'cg00049595', 'cg15823502', 'cg04637454', 'cg08226590']	GSM2366691	2.754601022651099e-20	19.559941295617616	0.217415441009847
244	28303629	28304451	6	['cg00160462', 'cg15743358', 'cg21138752', 'cg08343881', 'cg23084951', 'cg06903569', 'cg05605299', 'cg13997124', 'cg19013262', 'cg09996797', 'cg07369507', 'cg26031541']	GSM2366693	5.763384143719986e-37	36.239322432659165	0.2415293332601703
245	974745	975761	7	['cg15549450', 'cg01503938', 'cg13548189', 'cg09312781']	GSM2366695	1.2517038578729181e-07	6.902498409228457	-0.1591414020220454
246	17001266	17002291	22	['cg11348757', 'cg23090776', 'cg11861308', 'cg18262937']	GSM2366695	0.0078087584411833	2.1074180115780368	0.1010340645075561
247	55314050	55315083	19	['cg01306806', 'cg13444135', 'cg01454237', 'cg08326410', 'cg24838349', 'cg00876196', 'cg03247919', 'cg19725935']	GSM2366695	3.885884501328227e-05	4.410510111914636	-0.2800156843724899
248	176789979	176790350	5	['cg19418648', 'cg23417203', 'cg26853987', 'cg25367905']	GSM2366697	0.0045824580120656	2.338901505680914	0.2339986895898255
249	32307172	32308480	20	['cg01260366', 'cg27361727', 'cg18669346', 'cg27194921', 'cg25092328', 'cg20588982', 'cg06231372', 'cg12297619', 'cg24270031', 'cg04730850']	GSM2366697	1.2124510357146808e-11	10.916335791157293	0.1503014328838998
250	75147500	75149110	16	['cg06940299', 'cg02751838', 'cg00004883', 'cg07565228', 'cg07475178']	GSM2366697	0.0012729070548809	2.8952033065003238	-0.1582360319882729
251	101290195	101294430	14	['cg13709211', 'cg00764369', 'cg10515315', 'cg15991553', 'cg23870378', 'cg14034270', 'cg10540302', 'cg02313552', 'cg02982753', 'cg02888166', 'cg24089209', 'cg19643803', 'cg10065153', 'cg09280976', 'cg22940816', 'cg14070323', 'cg14119337', 'cg20952167', 'cg12967319', 'cg04304932', 'cg04576764', 'cg25836301', 'cg09926418', 'cg23176399', 'cg05711886', 'cg15419911', 'cg14245102', 'cg15373285', 'cg141…	GSM2366698	5.0149364109091095e-25	24.29973456943646	-0.2386237885633949
252	13274151	13274354	6	['cg06879394', 'cg21538684', 'cg20827128', 'cg07912922', 'cg00460589']	GSM2366698	4.9591913328585535e-34	33.304589135669026	0.4058115136484032
253	107459661	107460175	2	['cg20513447', 'cg23294353', 'cg12801256', 'cg18424233']	GSM2366699	1.8505570644721163e-05	4.732697518294758	-0.1838038489861326
254	35080181	35081084	10	['cg19569531', 'cg03398910', 'cg01176720', 'cg14588422']	GSM2366706	2.335729659032759e-11	10.631577424566704	-0.3759349308888603
255	69919524	69920437	11	['cg14637111', 'cg08288074', 'cg24996981', 'cg02297460']	GSM2366707	0.0093446915298046	2.0294350301989863	0.1048288022721609
256	104309910	104311985	8	['cg00161459', 'cg13266773', 'cg24115571', 'cg09947609', 'cg04723493', 'cg00487870', 'cg09042026', 'cg21196927', 'cg08798921', 'cg21975377', 'cg10929921']	GSM2366708	3.3612406816135653e-18	17.473500388764005	0.290187729396792
257	46018209	46019184	17	['cg16205163', 'cg00177698', 'cg13826447', 'cg23667362', 'cg10154655', 'cg09418612', 'cg24140204']	GSM2366708	1.912403676766131e-12	11.718420430005684	0.2086075203343591
258	79880647	79882042	17	['cg09489844', 'cg00926657', 'cg16659413', 'cg10909080', 'cg19563510', 'cg22193912', 'cg23018755', 'cg01543184', 'cg07824483']	GSM2366708	0.0098209572064521	2.0078461813351662	-0.2727020160589712
259	62766534	62767406	11	['cg04743638', 'cg15572436', 'cg16146033', 'cg17945323']	GSM2366709	4.222872145275485e-05	4.374392067389185	0.3511962668908557
260	233250370	233253024	2	['cg27241845', 'cg08690379', 'cg23288337', 'cg00706683', 'cg13138089', 'cg02812891', 'cg25560398', 'cg17204652', 'cg09490371']	GSM2366709	3.3795959156879935e-05	4.471135223414035	-0.234929471971504
261	50614626	50616420	22	['cg00860359', 'cg20018425', 'cg07103675', 'cg16926050', 'cg06357843', 'cg07895657']	GSM2366709	0.002362401626108	2.626646267105673	-0.2390893594809386
262	203044677	203045229	1	['cg15618108', 'cg14640592', 'cg17862152', 'cg00805880', 'cg09396704']	GSM2366709	0.0014259650840093	2.8458911084306746	0.2841604389560841
263	56135702	56136215	19	['cg14906905', 'cg16954928', 'cg23844497', 'cg14332223', 'cg17954957', 'cg22981738', 'cg00766729', 'cg11306428', 'cg22169206']	GSM2366709	2.314224490557401e-09	8.63559451475271	0.1467290868027481
264	62766534	62767406	11	['cg04743638', 'cg15572436', 'cg16146033', 'cg17945323']	GSM2366711	4.5522346761864254e-08	7.341775357345475	0.3899798932218037
265	208794914	208795859	2	['cg10157926', 'cg05391892', 'cg08791424', 'cg25029529']	GSM2366711	1.748861842805472e-05	4.757244497712371	-0.1037390782590884
266	219472218	219472724	2	['cg02985541', 'cg18887096', 'cg17980119', 'cg27369013']	GSM2366711	0.0073457249268935	2.13396533857839	-0.2119340706878175
267	233250370	233253024	2	['cg27241845', 'cg08690379', 'cg23288337', 'cg00706683', 'cg13138089', 'cg02812891', 'cg25560398', 'cg17204652', 'cg09490371']	GSM2366711	3.5114139851963933e-15	14.454517965496905	-0.369239247790285
268	233350363	233353595	2	['cg01869243', 'cg26525127', 'cg01856162', 'cg19047707', 'cg07503630', 'cg09736968', 'cg01228134', 'cg04593426', 'cg15986413', 'cg25431974', 'cg02932167', 'cg15768933']	GSM2366711	0.0023302811113331	2.6325916850955875	-0.1265031501188077
269	28073992	28074146	22	['cg26561187', 'cg13038847', 'cg16331674', 'cg16084133']	GSM2366711	0.0002223805616091	3.652903177318637	-0.2518701260270198
270	27437730	27438621	16	['cg10416668', 'cg02983090', 'cg08282819', 'cg03145200', 'cg16510070']	GSM2366711	2.318072666303865e-05	4.634872954015158	0.1311031409339223
271	2555717	2556805	19	['cg14295482', 'cg18554395', 'cg14907788', 'cg08172637', 'cg01895482', 'cg11985287']	GSM2366711	0.0071254455833033	2.147187972257122	-0.1319199905500826
272	11472110	11473212	19	['cg18365406', 'cg08326019', 'cg12587615', 'cg27548644', 'cg00376735']	GSM2366711	0.0004182026068262	3.378613264376536	-0.1927425959243449
273	71587640	71587904	4	['cg03173722', 'cg06059810', 'cg09990852', 'cg01558645']	GSM2366724	3.6551162650286986e-08	7.437098804080313	0.1088638058250834
274	39219245	39220858	5	['cg00907842', 'cg13703437', 'cg26327548', 'cg18740872', 'cg18645492']	GSM2366724	4.1463215345836734e-08	7.382337022724325	-0.164548644047823
275	2979311	2980937	1	['cg23969554', 'cg07523753', 'cg09074856', 'cg27197651', 'cg04484550', 'cg01514538', 'cg04204526']	GSM2366724	0.0009537830478512	3.020550400805597	-0.1242665865461191
276	203044677	203045229	1	['cg15618108', 'cg14640592', 'cg17862152', 'cg00805880', 'cg09396704']	GSM2366724	0.0012020855442052	2.920064625466107	0.2929022980802621
277	62766534	62767406	11	['cg04743638', 'cg15572436', 'cg16146033', 'cg17945323']	GSM2366725	7.238043156413979e-09	8.140378831764352	0.4026605154132427
278	233250370	233253024	2	['cg27241845', 'cg08690379', 'cg23288337', 'cg00706683', 'cg13138089', 'cg02812891', 'cg25560398', 'cg17204652', 'cg09490371']	GSM2366725	2.5137287836786597e-09	8.599681581902976	-0.331666097214585
279	105531893	105532252	14	['cg26514492', 'cg02797271', 'cg14359680', 'cg01109135']	GSM2366725	0.000477117090688	3.3213750264120425	0.1567591753534185
280	29705436	29707293	6	['cg15180617', 'cg08755130', 'cg15628633', 'cg03536022', 'cg25927551']	GSM2366725	0.0003354422121532	3.474382286537114	-0.1371768474793663
281	31430641	31431969	6	['cg02956255', 'cg23357265', 'cg07572131', 'cg03735370', 'cg24947255', 'cg16561878', 'cg12034086', 'cg07971188', 'cg25843003', 'cg00218406', 'cg18808777', 'cg21684411', 'cg01082299']	GSM2366725	0.0017668085947782	2.7528104967491305	0.1424873800451798
282	28073992	28074146	22	['cg26561187', 'cg13038847', 'cg16331674', 'cg16084133']	GSM2366725	1.570728041115281e-12	11.803899003035944	-0.3692437405770233
283	20774873	20775352	16	['cg06478823', 'cg10060338', 'cg00394823', 'cg21644826']	GSM2366725	3.468645852071061e-06	5.459840039259338	0.1748123022191389
284	27437730	27438621	16	['cg10416668', 'cg02983090', 'cg08282819', 'cg03145200', 'cg16510070']	GSM2366725	7.228387389934408e-11	10.140958580405169	0.1300720116370214
285	939596	941919	19	['cg19546700', 'cg06495615', 'cg02824251', 'cg12713583', 'cg02001279', 'cg18598117', 'cg02466798', 'cg01950129']	GSM2366725	0.0015693235250224	2.8042875148910604	0.1170942944060035
286	11472110	11473212	19	['cg18365406', 'cg08326019', 'cg12587615', 'cg27548644', 'cg00376735']	GSM2366725	0.0008726544023249	3.0591577160649503	-0.2185109551180259
287	12444273	12445173	19	['cg25682920', 'cg07967409', 'cg07195282', 'cg22998811', 'cg11979591', 'cg19484319', 'cg12517803', 'cg26839807', 'cg00564164', 'cg26924223']	GSM2366726	0.0068368512258446	2.16514387051648	0.1136538653131274
288	1063554	1064633	5	['cg19764541', 'cg13299707', 'cg10857489', 'cg18576686']	GSM2366728	0.0020953470871207	2.678744027334464	-0.1614077147149695
289	9731811	9732290	19	['cg02455723', 'cg19899621', 'cg19235955', 'cg16876255', 'cg21869532', 'cg22275321']	GSM2366731	2.820437860978597e-16	15.549683464075931	0.2294002432622975
290	50528179	50530703	22	['cg18638931', 'cg05064106', 'cg12881363', 'cg06462666', 'cg10828284', 'cg12971867', 'cg08074528', 'cg13895323', 'cg24430642', 'cg05070690', 'cg01603733', 'cg19894402', 'cg14008640', 'cg05612422']	GSM2366733	2.155595128855495e-18	17.666432806479598	-0.2200112067043388
291	14596904	14597729	3	['cg21529591', 'cg00118978', 'cg03912774', 'cg21849552', 'cg23028654']	GSM2366734	0.0092387031898843	2.0343889851654646	0.2200702877256104
292	156931170	156932163	7	['cg01939428', 'cg05868448', 'cg02477380', 'cg08127460', 'cg13699657', 'cg00282683', 'cg11230343']	GSM2366734	1.7798866265205694e-06	5.749607660075723	0.110758997935295
293	62766534	62767406	11	['cg04743638', 'cg15572436', 'cg16146033', 'cg17945323']	GSM2366741	3.200838014608337e-07	6.494736303719601	0.3694600528477202
294	233250370	233253024	2	['cg27241845', 'cg08690379', 'cg23288337', 'cg00706683', 'cg13138089', 'cg02812891', 'cg25560398', 'cg17204652', 'cg09490371']	GSM2366741	2.736637498306548e-06	5.562782726488901	-0.300526828922955
295	28073992	28074146	22	['cg26561187', 'cg13038847', 'cg16331674', 'cg16084133']	GSM2366741	2.559594555488443e-12	11.591828822289411	-0.3747215329395609
296	20774873	20775352	16	['cg06478823', 'cg10060338', 'cg00394823', 'cg21644826']	GSM2366741	0.0014892839824513	2.8270224813934948	0.1239712469622359
297	7832479	7833663	17	['cg03386903', 'cg15951188', 'cg16513459', 'cg27162435', 'cg14918082', 'cg13697368']	GSM2366741	0.0022913797170016	2.639902935544893	-0.5267239743827059
298	11472110	11473212	19	['cg18365406', 'cg08326019', 'cg12587615', 'cg27548644', 'cg00376735']	GSM2366741	0.00105833452474	2.975377036189889	-0.1549345550293699
299	32307172	32308480	20	['cg01260366', 'cg27361727', 'cg18669346', 'cg27194921', 'cg25092328', 'cg20588982', 'cg06231372', 'cg12297619', 'cg24270031', 'cg04730850']	GSM2366742	1.9783896300597523e-05	4.703688173041639	0.1248030328136086
300	2307592	2308423	19	['cg01799734', 'cg23671699', 'cg17117171', 'cg26308113', 'cg20621715', 'cg24067214', 'cg18796458']	GSM2366742	0.0035219316938555	2.453219071216358	0.220312751913915
301	144635260	144636462	8	['cg08688335', 'cg01134012', 'cg23090207', 'cg15541193', 'cg09317036', 'cg07422279', 'cg19661369', 'cg24493971', 'cg20583945']	GSM2366743	4.86532922632621e-06	5.31288776663118	0.2768202611337597
302	79183386	79183966	17	['cg10561598', 'cg02882159', 'cg27412613', 'cg21620497', 'cg08483160']	GSM2366748	5.162962046889024e-05	4.287101067454666	-0.2101963789729409
303	96478495	96479353	5	['cg06213287', 'cg09551613', 'cg15234096', 'cg22158021']	GSM2366749	0.001717457183292	2.7651140812214283	0.1405253182702344
304	96478495	96479353	5	['cg06213287', 'cg09551613', 'cg15234096', 'cg22158021']	GSM2366750	0.0001130611437324	3.946686625508151	0.1440634245588074
305	204221	204949	16	['cg08400316', 'cg02279719', 'cg06459847', 'cg01923692']	GSM2366750	1.7316405388124242e-20	19.76154225562831	0.1758926525720135
306	4153364	4153713	19	['cg04524040', 'cg10009657', 'cg20640432', 'cg13509147', 'cg23777956', 'cg20154618', 'cg19771372']	GSM2366750	0.0025971209574953	2.5855078232049484	0.2863092550492043
307	134049464	134050027	10	['cg07562817', 'cg24635951', 'cg16123707', 'cg06078467']	GSM2366752	2.789918853521996e-16	15.554408428260498	-0.1083741578736663
308	203044677	203045229	1	['cg15618108', 'cg14640592', 'cg17862152', 'cg00805880', 'cg09396704']	GSM2366752	0.0010923059780184	2.961655689514663	0.2946962043064901
309	58878570	58879871	19	['cg13691442', 'cg22946557', 'cg09594291', 'cg02749105', 'cg24052338', 'cg03781262']	GSM2366753	0.0028159943380275	2.5503682227422426	-0.27735640770887
310	62766534	62767406	11	['cg04743638', 'cg15572436', 'cg16146033', 'cg17945323']	GSM2366754	0.0001677940279091	3.775223500553081	0.3248356640718572
311	231712267	231712981	2	['cg07389749', 'cg13773898', 'cg05044772', 'cg09972569', 'cg02074116']	GSM2366754	0.0049633065192689	2.304228903219671	0.2183296327347779
312	233250370	233253024	2	['cg27241845', 'cg08690379', 'cg23288337', 'cg00706683', 'cg13138089', 'cg02812891', 'cg25560398', 'cg17204652', 'cg09490371']	GSM2366754	0.0001011732404407	3.994934339924185	-0.266414289907925
313	62766534	62767406	11	['cg04743638', 'cg15572436', 'cg16146033', 'cg17945323']	GSM2366755	2.740187017228444e-06	5.562219795654565	0.3516637478556672
314	233250370	233253024	2	['cg27241845', 'cg08690379', 'cg23288337', 'cg00706683', 'cg13138089', 'cg02812891', 'cg25560398', 'cg17204652', 'cg09490371']	GSM2366755	2.428963119787765e-06	5.614579079264141	-0.264651933502613
315	28073992	28074146	22	['cg26561187', 'cg13038847', 'cg16331674', 'cg16084133']	GSM2366755	0.0012233935762149	2.912433804222184	-0.2437419876235554
316	2899864	2901388	19	['cg25077752', 'cg01467419', 'cg22380472', 'cg08870433', 'cg15784913', 'cg03579738', 'cg10661629', 'cg03108330', 'cg09384137', 'cg17880703', 'cg07483273']	GSM2366756	2.1243495167951774e-05	4.672774027737645	0.1190282047357521
317	62766534	62767406	11	['cg04743638', 'cg15572436', 'cg16146033', 'cg17945323']	GSM2366758	7.865970061977767e-07	6.104247710855664	0.3574651508709326
318	233250370	233253024	2	['cg27241845', 'cg08690379', 'cg23288337', 'cg00706683', 'cg13138089', 'cg02812891', 'cg25560398', 'cg17204652', 'cg09490371']	GSM2366758	0.0001308742737651	3.883145715251476	-0.2994130301559211
319	169272052	169273973	6	['cg21239179', 'cg09147024', 'cg05489836', 'cg11235712', 'cg11387916', 'cg05740106', 'cg20876525', 'cg09334776', 'cg19409583']	GSM2366758	6.83179743330919e-18	17.16546501920726	-0.214993168260154
320	28073992	28074146	22	['cg26561187', 'cg13038847', 'cg16331674', 'cg16084133']	GSM2366758	3.013425977489445e-08	7.520939472177721	-0.3244157217598319
321	1763818	1764485	5	['cg21166092', 'cg26688762', 'cg11461472', 'cg17720153']	GSM2366759	4.3567797437171467e-29	28.360834395195333	-0.1019156017008977
322	62766534	62767406	11	['cg04743638', 'cg15572436', 'cg16146033', 'cg17945323']	GSM2366759	0.0005852503918599	3.2326582868452887	0.3309755978025132
323	132152167	132152960	2	['cg00009038', 'cg23709913', 'cg23227259', 'cg26153054', 'cg23687098', 'cg07022640', 'cg13948430']	GSM2366759	0.0005903407605042	3.228897229567364	-0.240055342728188
324	233250370	233253024	2	['cg27241845', 'cg08690379', 'cg23288337', 'cg00706683', 'cg13138089', 'cg02812891', 'cg25560398', 'cg17204652', 'cg09490371']	GSM2366759	1.850440879256649e-08	7.732724785858124	-0.279346119082285
325	170589483	170590788	6	['cg19888017', 'cg03775991', 'cg00599530', 'cg13019844', 'cg08581021', 'cg07920838', 'cg19873602']	GSM2366759	0.002958673847321	2.528902907132618	-0.2530950808290487
326	28073992	28074146	22	['cg26561187', 'cg13038847', 'cg16331674', 'cg16084133']	GSM2366759	5.324165272635343e-05	4.273748471627212	-0.2401927054345346
327	2979311	2980937	1	['cg23969554', 'cg07523753', 'cg09074856', 'cg27197651', 'cg04484550', 'cg01514538', 'cg04204526']	GSM2366759	3.405797064791812e-07	6.467781233139942	-0.1847172688835807
328	203044677	203045229	1	['cg15618108', 'cg14640592', 'cg17862152', 'cg00805880', 'cg09396704']	GSM2366759	1.0680361950290369e-07	6.9714140291098765	0.3522189943357091
329	42927074	42929067	19	['cg16517523', 'cg24276035', 'cg15139745', 'cg03073402', 'cg19058495', 'cg01981187', 'cg05860115', 'cg24712354']	GSM2366759	0.0002229916324463	3.651711433142777	0.1008419249427264
330	55416788	55417647	19	['cg11356156', 'cg20142762', 'cg12123879', 'cg13518366', 'cg18832619', 'cg17804112', 'cg14550066', 'cg12952132']	GSM2366759	0.0008378781589479	3.0768191302286154	-0.2057367699427299
331	101224915	101225902	8	['cg06636551', 'cg06002616', 'cg11067736', 'cg13687825', 'cg17103929', 'cg05800758', 'cg20270320']	GSM2366762	0.0005562315309702	3.2547443960216023	0.2911027529556457
332	62766534	62767406	11	['cg04743638', 'cg15572436', 'cg16146033', 'cg17945323']	GSM2366764	5.999097038408852e-06	5.221914113074272	0.3560604702764177
333	233250370	233253024	2	['cg27241845', 'cg08690379', 'cg23288337', 'cg00706683', 'cg13138089', 'cg02812891', 'cg25560398', 'cg17204652', 'cg09490371']	GSM2366764	3.967821617204748e-07	6.401447860813488	-0.245542643932066
334	28073992	28074146	22	['cg26561187', 'cg13038847', 'cg16331674', 'cg16084133']	GSM2366764	2.656268917233284e-11	10.575727959666027	-0.3503163157211614
335	7832479	7833663	17	['cg03386903', 'cg15951188', 'cg16513459', 'cg27162435', 'cg14918082', 'cg13697368']	GSM2366764	1.5484758813646466e-05	4.810095554706174	-0.5379696085275761
336	154719422	154720452	7	['cg13994730', 'cg24567694', 'cg27086308', 'cg06713116']	GSM2366766	2.6239172336155158e-11	10.58104986805818	0.2946019257772229
337	13014491	13015221	6	['cg07466622', 'cg09510202', 'cg06769918', 'cg03338924', 'cg00501467', 'cg03879823']	GSM2366766	1.265069928711006e-06	5.8978854675206245	-0.2464257764263784
338	1959442	1959832	1	['cg00400948', 'cg19091116', 'cg00889627', 'cg04781796', 'cg26903053', 'cg07701567']	GSM2366766	0.0001416140351943	3.848893702116781	-0.3065852418756057
339	2983543	2984574	16	['cg27223663', 'cg27026935', 'cg00994587', 'cg02593884']	GSM2366766	9.331077450891577e-13	12.030068205775482	-0.1026002984758186
340	65028929	65029115	10	['cg22492966', 'cg14534336', 'cg09254098', 'cg16951385']	GSM2366767	0.000475896399673	3.322487580782381	0.1272254429972042
341	44253115	44254206	21	['cg27256292', 'cg26606789', 'cg11943058', 'cg24968283', 'cg04289033']	GSM2366767	5.982517300659877e-08	7.223116036789702	0.1411038120373237
342	151542050	151542804	7	['cg20406576', 'cg05890154', 'cg13810766', 'cg17008978']	GSM2366771	2.084468061686045e-15	14.681004754766407	-0.1525575634465411
343	144635260	144636462	8	['cg08688335', 'cg01134012', 'cg23090207', 'cg15541193', 'cg09317036', 'cg07422279', 'cg19661369', 'cg24493971', 'cg20583945']	GSM2366772	8.323561338884273e-05	4.079690815668712	0.2809133474005487
344	125799448	125800916	5	['cg22751046', 'cg02730804', 'cg04077850', 'cg14800014', 'cg13049992', 'cg09168797', 'cg01977473']	GSM2366773	0.0023539380840085	2.628204964656174	-0.1014613495881913
345	130059549	130060371	11	['cg25892168', 'cg02379333', 'cg15863552', 'cg04823219', 'cg10159728', 'cg02643834']	GSM2366773	0.0053511696756498	2.271551278136166	-0.1010912256386976
346	8833276	8834151	12	['cg08012922', 'cg05648964', 'cg01437161', 'cg02141084']	GSM2366773	0.0021134065188734	2.675016957314647	0.1364044627000272
347	125038763	125039343	12	['cg05899984', 'cg00513984', 'cg04704064', 'cg13015710']	GSM2366773	0.0090386201313037	2.0438978654429496	-0.1484010352364799
348	133424221	133424655	12	['cg21232015', 'cg02519218', 'cg18451156', 'cg20066677', 'cg24532476', 'cg09120938']	GSM2366773	0.0029794263968882	2.525867338824573	-0.3003514450256436
349	28073992	28074146	22	['cg26561187', 'cg13038847', 'cg16331674', 'cg16084133']	GSM2366773	0.0083476753753332	2.078434448135898	-0.2428397683059291
350	75373081	75373457	17	['cg16686174', 'cg06761530', 'cg21830368', 'cg05337753', 'cg23994112']	GSM2366773	4.330713179593779e-05	4.36344057836772	-0.1975112395855993
351	144635260	144636462	8	['cg08688335', 'cg01134012', 'cg23090207', 'cg15541193', 'cg09317036', 'cg07422279', 'cg19661369', 'cg24493971', 'cg20583945']	GSM2366774	0.0001146269715276	3.940713181605942	0.2366088213276022
352	3070337	3070786	1	['cg06814194', 'cg02481237', 'cg17511251', 'cg23609682']	GSM2366774	0.0045748509187778	2.339623053773942	-0.1656649301699465
353	28073992	28074146	22	['cg26561187', 'cg13038847', 'cg16331674', 'cg16084133']	GSM2366775	0.0046858595246656	2.32921073506834	-0.1770133810815749
354	1959989	1960795	7	['cg26811313', 'cg17309904', 'cg08712631', 'cg17551891']	GSM2366776	0.0067415934416836	2.171237441574357	-0.1554289711798285
355	64702921	64703818	11	['cg16704073', 'cg20585500', 'cg12945194', 'cg03245641', 'cg12374682', 'cg07537750', 'cg07022279', 'cg21100690']	GSM2366788	2.8278245443857315e-16	15.548547540338005	-0.3088858258785912
356	39377864	39378425	22	['cg11816043', 'cg14387414', 'cg26000393', 'cg14194956', 'cg01089751']	GSM2366788	2.3118707139724623e-10	9.636036456487796	0.1415688252053735
357	144635260	144636462	8	['cg08688335', 'cg01134012', 'cg23090207', 'cg15541193', 'cg09317036', 'cg07422279', 'cg19661369', 'cg24493971', 'cg20583945']	GSM2366790	7.81918062824011e-08	7.106838754264702	0.2736631751321718
358	2175315	2176142	5	['cg14876586', 'cg26109981', 'cg08846459', 'cg08496086']	GSM2366790	0.0027158850663055	2.566088612935524	-0.162009046676667
359	103848079	103849187	7	['cg18708365', 'cg07068616', 'cg17707690', 'cg02020528', 'cg00200074', 'cg18294158']	GSM2366790	6.216719479210763e-05	4.206438729122025	0.118597064048176
360	139040820	139041014	5	['cg14871225', 'cg20455854', 'cg19628988', 'cg15165154']	GSM2366791	0.0025098781435503	2.600347363327073	-0.2146056154426486
361	47399213	47401027	11	['cg15945333', 'cg07675031', 'cg03106245', 'cg14088811', 'cg10435245', 'cg06147863', 'cg03565868', 'cg16517172', 'cg03301240', 'cg04692506']	GSM2366791	0.0078502739194041	2.1051151891642763	-0.2235620179044836
362	26610757	26611453	1	['cg05389935', 'cg00768487', 'cg25198007', 'cg24348240']	GSM2366791	0.0017258947659074	2.762985688330556	0.28511778129513
363	3819339	3820910	17	['cg22044342', 'cg25031824', 'cg01526089', 'cg16611352', 'cg17071855', 'cg03368358', 'cg24886563', 'cg26697117', 'cg07005444', 'cg22437987']	GSM2366791	0.0002631286670931	3.579831834232322	-0.1907276380996223
364	56401623	56402669	17	['cg16723994', 'cg17525495', 'cg04611801', 'cg13253847', 'cg04740898']	GSM2366791	0.0016704096690652	2.7771770047832507	-0.2128772297018811
365	79880647	79882042	17	['cg09489844', 'cg00926657', 'cg16659413', 'cg10909080', 'cg19563510', 'cg22193912', 'cg23018755', 'cg01543184', 'cg07824483']	GSM2366791	0.0077064381017231	2.113146305503062	-0.2572129266240942
366	947612	948452	19	['cg26305504', 'cg01774027', 'cg08553572', 'cg23048215', 'cg15410236']	GSM2366791	0.0002378185036778	3.623754357738649	-0.1654888075890435
367	494837	495305	5	['cg15640734', 'cg10634702', 'cg07834249', 'cg23551873']	GSM2366792	1.0100375974167681e-07	6.995662459834455	-0.2463334080630758
368	27145972	27148204	7	['cg12538674', 'cg03308399', 'cg05109569', 'cg14216068', 'cg01175550', 'cg07153966', 'cg19048532', 'cg17800708']	GSM2366792	0.0001926927223182	3.715134687610932	-0.1788325806741987
369	95462167	95463124	10	['cg01154537', 'cg09068993', 'cg16661579', 'cg06152496', 'cg07550278', 'cg04551154', 'cg10830758', 'cg00057569', 'cg19122423', 'cg03969957', 'cg06789550', 'cg07902884']	GSM2366793	2.303689191822394e-09	8.637576115258286	0.2749252274742764
370	39219245	39220858	5	['cg00907842', 'cg13703437', 'cg26327548', 'cg18740872', 'cg18645492']	GSM2366793	0.0018039314203713	2.743779976949537	-0.1860025536055731
371	139040820	139041014	5	['cg14871225', 'cg20455854', 'cg19628988', 'cg15165154']	GSM2366793	0.0001556219071625	3.8079292666644906	-0.2109529251201438
372	124864528	124865130	12	['cg04930596', 'cg07241090', 'cg17387577', 'cg17825194', 'cg00765705']	GSM2366793	0.0018467163803052	2.733599798618517	-0.2420845030631894
373	68960656	68962012	2	['cg15700582', 'cg25887844', 'cg15258980', 'cg15477363', 'cg09721047']	GSM2366793	1.536167683822902e-05	4.813561375330416	-0.1151938060334941
374	4889428	4890624	6	['cg25085719', 'cg03187073', 'cg27307183', 'cg07599389', 'cg04148753', 'cg11356375']	GSM2366793	0.009041852988548	2.043742558436586	-0.1759543498592358
375	47897576	47900256	1	['cg04078221', 'cg00580340', 'cg05402131', 'cg18595867', 'cg24931632', 'cg09277376', 'cg22438763']	GSM2366793	1.614614239658664e-06	5.791931221691626	-0.1070748986919689
376	3819339	3820910	17	['cg22044342', 'cg25031824', 'cg01526089', 'cg16611352', 'cg17071855', 'cg03368358', 'cg24886563', 'cg26697117', 'cg07005444', 'cg22437987']	GSM2366793	0.0028552538172242	2.544355279179872	-0.1887978516785896
377	79880647	79882042	17	['cg09489844', 'cg00926657', 'cg16659413', 'cg10909080', 'cg19563510', 'cg22193912', 'cg23018755', 'cg01543184', 'cg07824483']	GSM2366793	0.0096936017322961	2.0135148275077586	-0.2483462660752322
378	947612	948452	19	['cg26305504', 'cg01774027', 'cg08553572', 'cg23048215', 'cg15410236']	GSM2366793	0.0045100631217165	2.345817379802454	-0.1735038905581815
379	19539991	19540576	8	['cg23328404', 'cg20450123', 'cg14854503', 'cg18325192', 'cg15379858', 'cg11155735', 'cg11505841']	GSM2366798	0.0064545966665777	2.190130890648128	0.1026820949362318
380	169659618	169660734	5	['cg00807909', 'cg05694095', 'cg07346603', 'cg10835823', 'cg22455392', 'cg06417125', 'cg20758593', 'cg26724545', 'cg00787429', 'cg07521912']	GSM2366802	1.4202028144793744e-11	10.84764963102564	-0.1577986255048744
381	26785120	26785946	2	['cg23482427', 'cg17263053', 'cg04319606', 'cg10150686', 'cg05350188', 'cg22734086', 'cg04917511', 'cg07291958', 'cg26427115', 'cg22488717']	GSM2366810	0.0004531556503781	3.3437526004382665	0.2261302355036393
382	23945203	23946205	19	['cg15153604', 'cg23358625', 'cg05605052', 'cg12245770', 'cg00333255', 'cg10243196', 'cg19407236']	GSM2366810	0.004684102795345	2.329373582651504	0.3832080146054392
383	169659618	169660734	5	['cg00807909', 'cg05694095', 'cg07346603', 'cg10835823', 'cg22455392', 'cg06417125', 'cg20758593', 'cg26724545', 'cg00787429', 'cg07521912']	GSM2366818	5.4392393304877446e-12	11.26446183149124	-0.1634252598444764
384	21657529	21658645	19	['cg08173515', 'cg01527159', 'cg18399075', 'cg21651328', 'cg07800665', 'cg18488204']	GSM2366820	0.0002662222316147	3.574755680399885	0.2584881421251029
385	110485937	110486464	12	['cg17417591', 'cg13412461', 'cg03428247', 'cg20918262']	GSM2366821	3.619971604605586e-21	20.44129483609984	0.154943422865104
386	519035	519885	19	['cg06595479', 'cg21450784', 'cg21177456', 'cg00815658']	GSM2366821	5.046023620405477e-07	6.297050720883892	-0.1221227606963672
387	52390810	52391789	19	['cg06878361', 'cg03562414', 'cg10635122', 'cg24794228', 'cg10783469', 'cg16731240', 'cg23010048', 'cg11269599', 'cg22331349', 'cg09547119', 'cg12227172', 'cg22472290', 'cg13393830', 'cg25361850']	GSM2366823	1.5873876451857195e-05	4.799317004179399	-0.2451427210985198
388	76182433	76184081	17	['cg03291825', 'cg20104688', 'cg26206461', 'cg15227574', 'cg07379000', 'cg07314523', 'cg19066150', 'cg22061523', 'cg02441982', 'cg21940220']	GSM2366828	1.5940670032763069e-12	11.797493427894988	0.1259036925088962
389	678853	679900	12	['cg18569661', 'cg26421593', 'cg25738961', 'cg22669566', 'cg10783294', 'cg01657186']	GSM2366830	2.9754856890623497e-05	4.526442134182988	0.2210791498578507
390	83171068	83171992	16	['cg26610739', 'cg27088726', 'cg00411413', 'cg07179329']	GSM2366836	4.702786297045039e-22	21.327644755917497	0.1105460433777114
391	83171068	83171992	16	['cg26610739', 'cg27088726', 'cg00411413', 'cg07179329']	GSM2366840	5.899136719543951e-23	22.22921153842054	0.1717303805757856
392	57905325	57907010	8	['cg07545627', 'cg14234680', 'cg13286318', 'cg03001457', 'cg23905419', 'cg03732295', 'cg18805894']	GSM2366842	6.360983603258626e-06	5.196475723905228	0.1443765361171455
393	16943323	16944288	4	['cg18184033', 'cg19718393', 'cg14631761', 'cg00160902', 'cg19945078']	GSM2366844	2.740054869760844e-05	4.5622407403198455	-0.1565786786726853
394	83171068	83171992	16	['cg26610739', 'cg27088726', 'cg00411413', 'cg07179329']	GSM2366844	4.2268075719078523e-23	22.373987523252328	0.1860622903662176
395	31092120	31093811	15	['cg16067536', 'cg14001748', 'cg16662829', 'cg16417588']	GSM2366854	0.004150498174301	2.381899772838465	-0.1127455268899834
396	45965020	45966925	1	['cg11803389', 'cg03123370', 'cg04700938', 'cg13848568', 'cg00081251', 'cg09323228', 'cg14836864', 'cg03108114', 'cg15896098', 'cg00008971']	GSM2366854	1.134658677176802e-07	6.9451347613008645	0.146571027489775
397	860565	861829	19	['cg09159068', 'cg23514110', 'cg02447462', 'cg15065854']	GSM2366854	0.0001434504915068	3.843297959385042	0.2693052925051488
398	114359188	114360096	2	['cg15696973', 'cg23636099', 'cg23337647', 'cg26533368', 'cg01154658']	GSM2366858	6.23833264684731e-06	5.20493147106037	-0.264635508193825
399	7036834	7037406	17	['cg08678154', 'cg18447972', 'cg11992241', 'cg08154612', 'cg13125537', 'cg19815818', 'cg01628467']	GSM2366858	2.472310885477658e-07	6.606896918956126	0.1916466338382592
400	678853	679900	12	['cg18569661', 'cg26421593', 'cg25738961', 'cg22669566', 'cg10783294', 'cg01657186']	GSM2366870	1.1073745599026034e-05	4.955705457906285	0.2383324330160247
401	190044504	190044983	2	['cg09211763', 'cg07875385', 'cg22774472', 'cg10765212', 'cg02420724']	GSM2366870	0.0090750107485041	2.042152851910224	0.3078676748977064
402	40697419	40698392	15	['cg26886850', 'cg02378269', 'cg09655862', 'cg06731484', 'cg27148665', 'cg27529930', 'cg01659099', 'cg11934304', 'cg13463731', 'cg26738606']	GSM2366870	3.550578425519468e-35	34.4497008901708	0.2894968381527188
403	56458183	56459255	4	['cg09848324', 'cg25953672', 'cg16918161', 'cg18947527', 'cg08272835', 'cg00048697']	GSM2366874	2.84804163381222e-08	7.545453666298262	-0.1770637288358977
404	104181982	104183175	10	['cg14266862', 'cg14202146', 'cg10754935', 'cg10103942']	GSM2366880	0.0026738213027195	2.5728676209469308	0.1995371702634637
405	128564815	128565090	3	['cg14212504', 'cg07398614', 'cg18531004', 'cg19129842']	GSM2366880	4.7273265579204576e-05	4.3253843961307	0.3050577149353813
406	125102346	125103206	12	['cg08728495', 'cg19325508', 'cg19188370', 'cg05931542']	GSM2366882	2.4959094510197693e-07	6.602771174452667	-0.1261007956508968
407	678853	679900	12	['cg18569661', 'cg26421593', 'cg25738961', 'cg22669566', 'cg10783294', 'cg01657186']	GSM2366886	1.428666334415427e-05	4.845069189013547	0.2180624366709444
408	32143681	32147894	6	['cg22767321', 'cg22261911', 'cg24828988', 'cg17483959', 'cg20980321', 'cg02525705', 'cg17188367', 'cg01719529', 'cg03199124', 'cg15124201', 'cg01052103', 'cg22673001', 'cg03718284', 'cg08450897', 'cg09301199', 'cg20008357', 'cg13763617', 'cg01466825', 'cg15982308', 'cg18191873', 'cg08049198', 'cg23464264', 'cg25733934', 'cg18928683', 'cg11043450', 'cg09043226', 'cg24425483', 'cg11995506', 'cg065…	GSM2366891	4.834958904831149e-12	11.315607212890372	0.1476240849827679
409	80934976	80935769	17	['cg01536615', 'cg26056959', 'cg24678211', 'cg11844697']	GSM2366891	8.018082322191695e-16	15.095929489131883	-0.1219142745949996
410	7036834	7037406	17	['cg08678154', 'cg18447972', 'cg11992241', 'cg08154612', 'cg13125537', 'cg19815818', 'cg01628467']	GSM2366893	0.0021164532640301	2.6743913172669544	0.1806883966869562
411	34806592	34807679	15	['cg16676492', 'cg22805295', 'cg04657205', 'cg12600289', 'cg07548089', 'cg03492641']	GSM2366895	1.0719378513875453e-12	11.969830393357675	0.1304517591370064
412	9555113	9555691	1	['cg08808724', 'cg00583526', 'cg26155217', 'cg25138854', 'cg13935689']	GSM2366897	2.180710451935041e-18	17.66140199488658	0.2145454018092609
413	184037459	184038723	3	['cg10776533', 'cg08822118', 'cg04509882', 'cg19116023', 'cg19251857']	GSM2366898	0.0014236226016779	2.8466051256793783	0.1119645321264921
414	150183516	150184345	6	['cg11708358', 'cg13569583', 'cg09699651', 'cg24761195']	GSM2366901	2.8871455273027414e-13	12.53953132484402	0.1004733704713484
415	62766534	62767406	11	['cg04743638', 'cg15572436', 'cg16146033', 'cg17945323']	GSM2366902	9.876736612583717e-09	8.00538652760496	0.3924244304805387
416	233250370	233253024	2	['cg27241845', 'cg08690379', 'cg23288337', 'cg00706683', 'cg13138089', 'cg02812891', 'cg25560398', 'cg17204652', 'cg09490371']	GSM2366902	1.3042783604689476e-05	4.884629711123695	-0.215764827584334
417	65394063	65395067	15	['cg24778896', 'cg13985132', 'cg05899103', 'cg07754143', 'cg26590064']	GSM2366902	2.7786615496416863e-08	7.556164348535479	-0.1388694358926918
418	28073992	28074146	22	['cg26561187', 'cg13038847', 'cg16331674', 'cg16084133']	GSM2366902	6.375044648253585e-10	9.195516769259145	-0.3551003591176148
419	7832479	7833663	17	['cg03386903', 'cg15951188', 'cg16513459', 'cg27162435', 'cg14918082', 'cg13697368']	GSM2366902	0.003373088343915	2.471972284137702	-0.5156972678173318
420	11472110	11473212	19	['cg18365406', 'cg08326019', 'cg12587615', 'cg27548644', 'cg00376735']	GSM2366902	0.0003151260230291	3.5015157314141194	-0.2695526687497399
421	144635260	144636462	8	['cg08688335', 'cg01134012', 'cg23090207', 'cg15541193', 'cg09317036', 'cg07422279', 'cg19661369', 'cg24493971', 'cg20583945']	GSM2366903	3.3360924295017075e-08	7.476761925340512	0.3130708686390498
422	1782000	1782755	7	['cg15050051', 'cg17890940', 'cg27165456', 'cg25706012']	GSM2366904	9.672723490793008e-06	5.014451227003788	0.1290864443855017
423	144635260	144636462	8	['cg08688335', 'cg01134012', 'cg23090207', 'cg15541193', 'cg09317036', 'cg07422279', 'cg19661369', 'cg24493971', 'cg20583945']	GSM2366906	1.2313254323084857e-05	4.909627150336475	0.2715274826538376
424	1471410	1471939	11	['cg24029994', 'cg03695103', 'cg25630794', 'cg01623485', 'cg16022876']	GSM2366907	0.0067315699395776	2.171883637621109	-0.1305389377229899
425	113953981	113954732	2	['cg27425262', 'cg04470969', 'cg00201296', 'cg17787988']	GSM2366907	0.0019778035514305	2.703816847605712	-0.1351394991658484
426	241512254	241513689	2	['cg01502296', 'cg10477316', 'cg07119001', 'cg18120807', 'cg16903517', 'cg17331044', 'cg16361013', 'cg00331740']	GSM2366907	0.0003715195733897	3.4300183006350107	-0.1001127979113956
427	133772657	133773099	8	['cg03141298', 'cg20955688', 'cg10054641', 'cg05598678']	GSM2366908	0.006509797889531	2.1864324948149103	0.1012180839738784
428	30645674	30646687	16	['cg03021417', 'cg01093319', 'cg07444251', 'cg06714444', 'cg05768032']	GSM2366908	0.0032111679380713	2.4933369810512294	0.1163095840011003
429	165567312	165567783	1	['cg07017636', 'cg16599568', 'cg11392667', 'cg23014961']	GSM2366909	0.0002992277921164	3.523998071896313	0.1171113571932873
430	45938585	45939668	10	['cg14968482', 'cg23210906', 'cg03866211', 'cg02045451', 'cg17972352']	GSM2366910	0.0067075233658994	2.173437805772908	-0.1856272188615549
431	106300098	106302117	7	['cg03593280', 'cg03150857', 'cg16586152', 'cg21496408', 'cg19910754', 'cg15017411', 'cg24413054']	GSM2366910	1.252426984059875e-07	6.902247583899216	0.2209597566189218
432	959998	962124	4	['cg24158141', 'cg04771133', 'cg05804872', 'cg07002902', 'cg11107149', 'cg07007312', 'cg22718636', 'cg20456258']	GSM2366911	0.0006476106873186	3.188685992832197	-0.1006354096530834
433	102288877	102290114	10	['cg24646359', 'cg03734035', 'cg10098216', 'cg01430807', 'cg17328514', 'cg25349900']	GSM2366911	3.115282022633621e-20	19.50650263108206	0.1367583181674192
434	6518108	6518907	11	['cg16082253', 'cg25368651', 'cg16126079', 'cg21500354', 'cg22014972', 'cg04292941', 'cg16322014', 'cg10703481', 'cg18103150']	GSM2366911	3.2962633573194592e-09	8.48197809732035	-0.192837170353074
435	1059627	1060649	7	['cg01105362', 'cg05524767', 'cg23451063', 'cg10485278']	GSM2366911	3.5490054657601925e-07	6.449893331802685	-0.1155914960019062
436	3645724	3646322	16	['cg09417761', 'cg27596226', 'cg06807063', 'cg01849047']	GSM2366911	0.0003949376856865	3.4034714231011387	-0.1626205492444652
437	50553682	50554510	19	['cg26353468', 'cg21634218', 'cg26257814', 'cg07655045', 'cg27397787', 'cg16349876', 'cg20971220', 'cg26715571', 'cg22531183', 'cg18756179']	GSM2366911	0.0059806688971133	2.223250240413005	0.2447243440985992
438	21796388	21799395	10	['cg12225526', 'cg05958910', 'cg06835960', 'cg25221168', 'cg19791727', 'cg02360445', 'cg04956801', 'cg05135499', 'cg06874403', 'cg04714110', 'cg04707519', 'cg03610228']	GSM2366912	5.274166283867544e-07	6.277846181894182	-0.1825155772494208
439	27178861	27179432	7	['cg10996039', 'cg21097354', 'cg17775899', 'cg09825979']	GSM2366912	7.514641225658561e-06	5.124091749266855	-0.2114583982537623
440	133457589	133458467	10	['cg18983789', 'cg10709708', 'cg16644803', 'cg04207888']	GSM2366913	1.00292818548456e-06	5.998730163454535	-0.1912948400301002
441	107198772	107199136	2	['cg16348638', 'cg23199886', 'cg22120488', 'cg23092635']	GSM2366918	0.0039994199848629	2.398002987581604	0.4281153813119766
442	24799414	24800883	8	['cg25882579', 'cg24733530', 'cg26568762', 'cg05056638', 'cg25352397']	GSM2366923	0.000167443074405	3.776132810560024	0.1278724575383403
443	101224915	101225902	8	['cg06636551', 'cg06002616', 'cg11067736', 'cg13687825', 'cg17103929', 'cg05800758', 'cg20270320']	GSM2366925	0.0018592704288386	2.730657437979172	0.3177608188480326
444	2954011	2955283	16	['cg06422694', 'cg06142315', 'cg07103714', 'cg05515034']	GSM2366925	0.0024920844553326	2.603437243769127	0.1069412764006879
445	144635260	144636462	8	['cg08688335', 'cg01134012', 'cg23090207', 'cg15541193', 'cg09317036', 'cg07422279', 'cg19661369', 'cg24493971', 'cg20583945']	GSM2366928	5.61257555451952e-10	9.250837799629592	0.3082270646571958
446	2175315	2176142	5	['cg14876586', 'cg26109981', 'cg08846459', 'cg08496086']	GSM2366930	0.0009145607648473	3.0387874340244525	-0.1622165891724768
447	2198075	2199702	16	['cg00664609', 'cg03546687', 'cg27176536', 'cg23462861', 'cg08813207', 'cg26112564', 'cg24930915', 'cg03486974']	GSM2366930	8.849398723841049e-11	10.053086236622972	0.1135462771282061
448	2175315	2176142	5	['cg14876586', 'cg26109981', 'cg08846459', 'cg08496086']	GSM2366931	0.000205850627167	3.686447805495485	-0.1453006572527798
449	140098174	140098496	5	['cg21161173', 'cg13303313', 'cg00500100', 'cg05174942', 'cg25984996', 'cg11807153']	GSM2366931	1.208833920381257e-08	7.9176333620147314	-0.3817487565134384
450	141319318	141319503	3	['cg25221719', 'cg22617394', 'cg10757852', 'cg16508522', 'cg21576809', 'cg12254248']	GSM2366931	0.0004257548842287	3.370840361142448	-0.1298294935796556
451	1087601	1088711	11	['cg19902122', 'cg20747751', 'cg18900959', 'cg11112104']	GSM2366933	0.0001044568077828	3.981063250406918	-0.1096382069649557
452	74329082	74329833	2	['cg05976228', 'cg02237855', 'cg17213010', 'cg24705708']	GSM2366933	0.00134067794966	2.8726755334705323	-0.1370599932512725
453	2175315	2176142	5	['cg14876586', 'cg26109981', 'cg08846459', 'cg08496086']	GSM2366934	0.0003291115171881	3.482656919395938	-0.1621412552708133
454	3187100	3188957	5	['cg01656588', 'cg05712938', 'cg00107916', 'cg18472159', 'cg01086526', 'cg13033070', 'cg26902647']	GSM2366935	4.672665521706496e-07	6.330435305488875	-0.262135026036131
455	2175315	2176142	5	['cg14876586', 'cg26109981', 'cg08846459', 'cg08496086']	GSM2366936	0.0012519189207104	2.9024237968670348	-0.1422066532729883
456	144635260	144636462	8	['cg08688335', 'cg01134012', 'cg23090207', 'cg15541193', 'cg09317036', 'cg07422279', 'cg19661369', 'cg24493971', 'cg20583945']	GSM2367002	3.935205540861365e-10	9.405032578951516	0.3132884099501289
457	2175315	2176142	5	['cg14876586', 'cg26109981', 'cg08846459', 'cg08496086']	GSM2367002	0.0071980925938213	2.1427825710302866	-0.1379312427923503
458	29177553	29178002	8	['cg22974462', 'cg18148755', 'cg18159666', 'cg12465251']	GSM2367004	1.1330502133127988e-11	10.945750843109735	0.1106918368575121
459	2175315	2176142	5	['cg14876586', 'cg26109981', 'cg08846459', 'cg08496086']	GSM2367004	0.0051987184140612	2.284103705269106	-0.1652165662672583
460	2175315	2176142	5	['cg14876586', 'cg26109981', 'cg08846459', 'cg08496086']	GSM2367005	0.0003325143682871	3.478189583645147	-0.1358468302119009
461	29690766	29693534	6	['cg11201654', 'cg22298860', 'cg11768167', 'cg04186657', 'cg14738290', 'cg11576659', 'cg24703717', 'cg03851143', 'cg09444802', 'cg11116776', 'cg09805507', 'cg05603292', 'cg13924755', 'cg19348622', 'cg18676033', 'cg10262357', 'cg20973396', 'cg26069562', 'cg11423684', 'cg26751972', 'cg07016276', 'cg20927242', 'cg09296453', 'cg12588917', 'cg24351901', 'cg15331332', 'cg00504902', 'cg11617938', 'cg014…	GSM2367005	3.005189891205229e-06	5.522128080700499	0.1239054273156957
462	2175315	2176142	5	['cg14876586', 'cg26109981', 'cg08846459', 'cg08496086']	GSM2367006	0.0024794939677337	2.6056369439500657	-0.1317228623575964
463	140098174	140098496	5	['cg21161173', 'cg13303313', 'cg00500100', 'cg05174942', 'cg25984996', 'cg11807153']	GSM2367006	1.157013312492234e-09	8.936661644065833	-0.3568136519902559
464	62766534	62767406	11	['cg04743638', 'cg15572436', 'cg16146033', 'cg17945323']	GSM2367006	1.3957090271755549e-08	7.8552051125606415	0.3684770655757892
465	219472218	219472724	2	['cg02985541', 'cg18887096', 'cg17980119', 'cg27369013']	GSM2367006	0.0098231498757803	2.00774922969569	-0.2098727545703037
466	233250370	233253024	2	['cg27241845', 'cg08690379', 'cg23288337', 'cg00706683', 'cg13138089', 'cg02812891', 'cg25560398', 'cg17204652', 'cg09490371']	GSM2367006	1.886121325802624e-06	5.724430374466207	-0.224370655317844
467	2175315	2176142	5	['cg14876586', 'cg26109981', 'cg08846459', 'cg08496086']	GSM2367007	0.0002179740092326	3.6615952876788502	-0.1543316427408519
468	74329082	74329833	2	['cg05976228', 'cg02237855', 'cg17213010', 'cg24705708']	GSM2367007	0.0026659470828947	2.574148475265338	-0.125441831231691
469	28049625	28051789	15	['cg26426112', 'cg27658068', 'cg18175898', 'cg18355120', 'cg18248869', 'cg13956907', 'cg18456782', 'cg09554898']	GSM2367007	1.1113443960109356e-05	4.954151336099969	-0.1241801752277449
470	144635260	144636462	8	['cg08688335', 'cg01134012', 'cg23090207', 'cg15541193', 'cg09317036', 'cg07422279', 'cg19661369', 'cg24493971', 'cg20583945']	GSM2367009	3.3808168573471424e-05	4.470978354817735	0.2519307322462608
471	138088783	138089253	7	['cg11616592', 'cg10093438', 'cg07131166', 'cg21134501']	GSM2367009	0.0011290290947715	2.947294866280609	-0.1214145067935045
472	6205229	6206259	10	['cg01456517', 'cg05988988', 'cg07641567', 'cg04430797']	GSM2367032	3.0227115992333714e-10	9.519603287435649	0.1501189237219393
473	5878019	5879799	11	['cg25100880', 'cg07833852', 'cg22957613', 'cg26762873']	GSM2367032	1.1752436247464511e-32	31.92987209601714	-0.4543222515355681
474	39377864	39378425	22	['cg11816043', 'cg14387414', 'cg26000393', 'cg14194956', 'cg01089751']	GSM2367032	2.2561224084283985e-05	4.646637340919722	0.1036042970916256
475	36793373	36794002	20	['cg17083925', 'cg27606464', 'cg08545268', 'cg12947626', 'cg11059239', 'cg24014487', 'cg25760412', 'cg07679038', 'cg08865458', 'cg17352422', 'cg06447795', 'cg16566165']	GSM2367032	0.0004656055922046	3.331981812187604	0.208892013949734
476	248789976	248790981	1	['cg18315861', 'cg04836492', 'cg17514168', 'cg00821186']	GSM2367032	0.0016828226560102	2.7739616496655137	-0.4260569248637313
477	55863937	55866907	19	['cg02844589', 'cg17874421', 'cg14015300', 'cg26562532', 'cg08024114', 'cg21310689', 'cg22772355', 'cg06600153', 'cg20106459', 'cg20639400', 'cg13409645', 'cg15681628', 'cg06393227', 'cg09148494', 'cg01956717', 'cg22062554', 'cg08080213']	GSM2367036	6.261880604755645e-23	22.203295217330748	0.2157597844024793
478	52489783	52491114	19	['cg24162630', 'cg16018211', 'cg21168622', 'cg27565719', 'cg27654641', 'cg25782003', 'cg03577153', 'cg25835225', 'cg05017253', 'cg18649745', 'cg16580934', 'cg15815730']	GSM2367038	9.282113746774498e-05	4.032353113864218	0.1417686005071836
479	84029457	84029672	16	['cg22167353', 'cg02370667', 'cg27642027', 'cg03287936']	GSM2367040	8.477271417444619e-08	7.071743911780586	0.2888554655303832
480	144635260	144636462	8	['cg08688335', 'cg01134012', 'cg23090207', 'cg15541193', 'cg09317036', 'cg07422279', 'cg19661369', 'cg24493971', 'cg20583945']	GSM2367042	6.479304682675073e-07	6.188471597320715	0.3102335460117348
481	64702921	64703818	11	['cg16704073', 'cg20585500', 'cg12945194', 'cg03245641', 'cg12374682', 'cg07537750', 'cg07022279', 'cg21100690']	GSM2367042	3.647638951965747e-10	9.43798815524738	-0.262002721739457
482	26610757	26611453	1	['cg05389935', 'cg00768487', 'cg25198007', 'cg24348240']	GSM2367049	0.0087262122265866	2.0591742289248733	0.2677878732427974
483	1160315	1161653	4	['cg02524904', 'cg17456304', 'cg09555706', 'cg05257291', 'cg14525473', 'cg12656666']	GSM2367051	0.0002145823012388	3.6684061015280713	0.223700614961105
484	1349406	1351306	16	['cg01214054', 'cg01889070', 'cg26863750', 'cg05090127', 'cg02294280', 'cg04970847']	GSM2367053	1.0698275285447144e-06	5.9706862311360425	0.1304444443722599
485	126455712	126456651	11	['cg06889535', 'cg16948827', 'cg10839291', 'cg16628183', 'cg04445570']	GSM2367055	0.0008143105524115	3.0892099372759443	0.1132682424008033
486	52492248	52493596	20	['cg11597277', 'cg07799106', 'cg04194457', 'cg07686859']	GSM2367063	3.4432585930478064e-15	14.4630303600091	-0.1002357487787477
487	5359951	5361026	7	['cg23268879', 'cg05705615', 'cg20538951', 'cg09388810']	GSM2367067	1.0022432956150056e-07	6.999026840227998	-0.107482951024206
488	107198772	107199136	2	['cg16348638', 'cg23199886', 'cg22120488', 'cg23092635']	GSM2367071	0.0038959466674724	2.4093869969117425	0.4040475746545214
489	57541377	57543499	3	['cg02857273', 'cg11029704', 'cg20207043', 'cg27495109', 'cg10880995', 'cg13537974', 'cg05112885', 'cg09589688', 'cg23661306', 'cg13611854', 'cg06592416', 'cg15225657', 'cg04411156', 'cg25628310', 'cg02981092']	GSM2367079	9.194260265666092e-30	29.03648320666111	0.1706269092922804
490	2307592	2308423	19	['cg01799734', 'cg23671699', 'cg17117171', 'cg26308113', 'cg20621715', 'cg24067214', 'cg18796458']	GSM2367079	0.0024190378981055	2.616357327665749	0.2134099225686346
491	5413105	5414174	7	['cg01221746', 'cg21364020', 'cg24902750', 'cg17341361', 'cg00799631']	GSM2367085	2.2605326692852462e-05	4.645789212147587	-0.1138058757080547
492	74100086	74100987	14	['cg20029311', 'cg16775224', 'cg00074244', 'cg01501551', 'cg14527456']	GSM2367085	1.187935317452505e-05	4.925207205851641	0.1817778611720422
493	101280436	101280791	3	['cg03584693', 'cg16704346', 'cg16283010', 'cg02268410', 'cg18644618', 'cg20574900', 'cg01537928', 'cg24445570', 'cg22315683', 'cg12932813', 'cg25750609']	GSM2367093	6.487458988276381e-15	14.187925374611163	0.1720016372740936
494	248789976	248790981	1	['cg18315861', 'cg04836492', 'cg17514168', 'cg00821186']	GSM2367095	0.0088754757041019	2.051808360511757	-0.4531872147176663
495	46114237	46114933	17	['cg03569507', 'cg21384971', 'cg24389730', 'cg05096161', 'cg06598332', 'cg09111258']	GSM2367095	0.0027381164242523	2.562548089680712	0.1607123758334557
496	64702921	64703818	11	['cg16704073', 'cg20585500', 'cg12945194', 'cg03245641', 'cg12374682', 'cg07537750', 'cg07022279', 'cg21100690']	GSM2367097	1.7398584426088293e-08	7.759486085105183	-0.2480433552039258
497	30134188	30135362	20	['cg01412220', 'cg25359645', 'cg24607140', 'cg15815607', 'cg25645178', 'cg17840843', 'cg02146091', 'cg14175568', 'cg20129782']	GSM2367097	1.4795582038075445e-88	87.82986794561302	0.4895423319331999
498	34806592	34807679	15	['cg16676492', 'cg22805295', 'cg04657205', 'cg12600289', 'cg07548089', 'cg03492641']	GSM2367101	1.5859871477430035e-09	8.799700336367033	0.1313842917842844
499	6230139	6230665	19	['cg16208863', 'cg25825726', 'cg07056645', 'cg03146377']	GSM2367101	9.166040845729156e-06	5.037818211783	-0.1039045439336943
500	241922076	241923355	2	['cg01203136', 'cg08940511', 'cg07591229', 'cg15796417', 'cg02056245']	GSM2367102	2.146350713216627e-25	24.668299312952502	0.1159736602112981
501	6209226	6210236	7	['cg25692633', 'cg26512479', 'cg15607763', 'cg13337615']	GSM2367103	2.064083683529799e-15	14.685272699216103	-0.1041470780207716
502	34786594	34788847	15	['cg03062549', 'cg01070781', 'cg09818081', 'cg00884334', 'cg13860493', 'cg10767425']	GSM2367103	1.0384156221243872e-06	5.983628786884824	0.107173590718427
503	34806592	34807679	15	['cg16676492', 'cg22805295', 'cg04657205', 'cg12600289', 'cg07548089', 'cg03492641']	GSM2367103	4.133989698482346e-13	12.38363060992882	0.1207450980856984
504	140098174	140098496	5	['cg21161173', 'cg13303313', 'cg00500100', 'cg05174942', 'cg25984996', 'cg11807153']	GSM2367104	5.936266231433486e-11	10.226486629924162	-0.3482388181087559
505	144635260	144636462	8	['cg08688335', 'cg01134012', 'cg23090207', 'cg15541193', 'cg09317036', 'cg07422279', 'cg19661369', 'cg24493971', 'cg20583945']	GSM2367106	1.908227156014164e-06	5.719369927990713	0.2959782162046288
506	53032891	53033167	3	['cg24616795', 'cg27565382', 'cg12962167', 'cg07884673']	GSM2367106	3.854879489314609e-11	10.413989194252128	-0.3951297364581907
507	53588038	53588850	4	['cg10021428', 'cg19520201', 'cg15038123', 'cg20743065', 'cg14177328']	GSM2367108	4.577643127945212e-10	9.33935806784439	0.2692424492133487
508	4414916	4415245	11	['cg13976366', 'cg08577913', 'cg07244098', 'cg09983885']	GSM2367108	0.0008047665259056	3.0943300963001072	0.1410460561341925
509	57988497	57989974	19	['cg01017773', 'cg26929012', 'cg25419914', 'cg23235772', 'cg24911359', 'cg03553544', 'cg03526224', 'cg02298956', 'cg21489303', 'cg23391173', 'cg01029901']	GSM2367109	4.420048040996605e-34	33.3545730103282	0.2742625882116667
510	3281803	3282650	10	['cg26191422', 'cg14700524', 'cg20331612', 'cg06576532', 'cg04074404', 'cg16175077']	GSM2367111	0.0010571872088769	2.975848100125823	-0.1566852811698488
511	30134188	30135362	20	['cg01412220', 'cg25359645', 'cg24607140', 'cg15815607', 'cg25645178', 'cg17840843', 'cg02146091', 'cg14175568', 'cg20129782']	GSM2367113	1.5382641642785952e-49	48.81296907725426	0.4130778528295853
512	107198772	107199136	2	['cg16348638', 'cg23199886', 'cg22120488', 'cg23092635']	GSM2367114	0.00429988549546	2.3665431093859945	0.4146873280232429
513	57988497	57989974	19	['cg01017773', 'cg26929012', 'cg25419914', 'cg23235772', 'cg24911359', 'cg03553544', 'cg03526224', 'cg02298956', 'cg21489303', 'cg23391173', 'cg01029901']	GSM2367114	1.0888473791273191e-36	35.96303298989338	0.2656424646953455
514	109531054	109531595	12	['cg00203594', 'cg10255141', 'cg13150282', 'cg10663781', 'cg07235652', 'cg01181492', 'cg25746746', 'cg24432432', 'cg09071294', 'cg05509800', 'cg04380213']	GSM2367115	0.0003016026955544	3.520564781306341	0.1209119821337407
515	47401109	47402144	21	['cg19835478', 'cg18362495', 'cg25445612', 'cg27513890', 'cg14185626', 'cg15884510', 'cg13971502', 'cg25020459']	GSM2367115	4.527054682533543e-19	18.34418425960699	0.2566978556020058
516	4688569	4692790	17	['cg01437917', 'cg25913172', 'cg06419850', 'cg26605335', 'cg09380695', 'cg27453857', 'cg08341874', 'cg21898424', 'cg24874612', 'cg11032534', 'cg14629755', 'cg24182328', 'cg13170005', 'cg26097878', 'cg15589042', 'cg17351882', 'cg03704673', 'cg11177833', 'cg06580745']	GSM2367115	0.0007531560283985	3.123115043383654	0.2334609223594626
517	1499445	1501118	16	['cg02117713', 'cg06233301', 'cg07971894', 'cg01852063', 'cg04841405']	GSM2367116	7.316093746374879e-08	7.13572073823219	-0.1002865802063345
518	25093244	25093521	15	['cg25978208', 'cg02171545', 'cg02305723', 'cg22678136']	GSM2367117	4.126618753150641e-05	4.384405652530657	0.3108281456399165
519	1207046	1207464	5	['cg04718185', 'cg01840128', 'cg09648809', 'cg11666857']	GSM2367118	0.0002452077666728	3.6104657781596554	-0.2527705024997227
