# Supplementary material for: Identification of differentially methylated regions in rare diseases from a single-patient perspective
Source: Clin Epigenetics. 2022 Dec 16;14:174. doi: 10.1186/s13148-022-01403-7 (PMC9758859; doi:10.1186/s13148-022-01403-7)
Supplement: Supplementary file 4 — Additional file 4. List of DMRs identified in BWS patients. [file 13148_2022_1403_MOESM4_ESM.tsv]

	start	end	chr	cgs	sample_id	pval	-log10pval	median
0	16387047	16387737	22.0	['cg18605377', 'cg10218524', 'cg03389890', 'cg17036492']	GSM3927211	0.0008791591584169	3.055932495386842	0.1632828157389635
1	31546384	31547558	20.0	['cg01412220', 'cg25359645', 'cg24607140', 'cg15815607', 'cg25645178', 'cg17840843', 'cg02146091', 'cg14175568', 'cg20129782']	GSM3927211	3.4433015054418894e-11	10.46302494754898	-0.2236932633397312
2	43513364	43515520	20.0	['cg08369943', 'cg07678583', 'cg24343973', 'cg22457903', 'cg20091959', 'cg17091610', 'cg23626798', 'cg15388309', 'cg16862791', 'cg06446163', 'cg04984575', 'cg02177317', 'cg20529070', 'cg10360552', 'cg18911945', 'cg01877937', 'cg08633313', 'cg12699433', 'cg11319028', 'cg22601123', 'cg22330467', 'cg14306330', 'cg01071811', 'cg02611863', 'cg15330298', 'cg20252111', 'cg15302378', 'cg09541000', 'cg024…	GSM3927211	0.0069485437949636	2.1581062008883696	-0.1346789873320537
3	58837889	58842177	20.0	['cg04780380', 'cg10459054', 'cg27642181', 'cg17071192', 'cg07434855', 'cg04132853', 'cg25090051', 'cg00732970', 'cg17696847', 'cg23732978', 'cg20019489', 'cg02274728', 'cg12054318', 'cg25268451', 'cg11996914', 'cg21330323', 'cg17986444', 'cg06163629', 'cg14597908', 'cg00765653', 'cg14728235', 'cg05558390', 'cg19296354', 'cg15725616', 'cg18035618', 'cg24975842', 'cg18619398', 'cg01355739', 'cg205…	GSM3927211	5.774397641263341e-47	46.23849331268595	0.1989971748560459
4	58849465	58853969	20.0	['cg10546626', 'cg21779904', 'cg03547757', 'cg18935491', 'cg24203465', 'cg26102503', 'cg03344105', 'cg14660776', 'cg19592829', 'cg20401058', 'cg09123158', 'cg19140375', 'cg11669839', 'cg17841572', 'cg25229306', 'cg14482474', 'cg08166863', 'cg11285807', 'cg06200857', 'cg08091561', 'cg22860367', 'cg07947033', 'cg06693667', 'cg04677683', 'cg15160445', 'cg25326570', 'cg23249369', 'cg01715551', 'cg141…	GSM3927211	7.746205559394087e-30	29.11091098241758	-0.2082626766794626
5	58854802	58856247	20.0	['cg07284407', 'cg26711395', 'cg21625881', 'cg14203179', 'cg09437522', 'cg10468484']	GSM3927211	3.066633408410238e-42	41.51333813735962	-0.2541847580614202
6	73101023	73101880	13.0	['cg14341057', 'cg11161208', 'cg14442015', 'cg11664362', 'cg16868941', 'cg23941537']	GSM3927211	0.0005760593041505	3.239532804528986	0.1027659888675623
7	23647426	23650608	15.0	['cg20747630', 'cg04142555', 'cg14432018', 'cg19961998', 'cg22925508', 'cg18253764', 'cg19147262', 'cg22872376', 'cg20871407', 'cg10073842', 'cg25135755', 'cg01152488', 'cg11591719', 'cg23011516', 'cg09782833']	GSM3927211	1.8858247835122186e-13	12.72449866106252	-0.1182545491362763
8	24822479	24824228	15.0	['cg25706713', 'cg15825819', 'cg22491305', 'cg11265941', 'cg11826663', 'cg24785225', 'cg10271763', 'cg27304225', 'cg19803984', 'cg26033681']	GSM3927211	0.0013286558642037	2.876587491315401	-0.1549424354126679
9	24953645	24956584	15.0	['cg21746532', 'cg01432432', 'cg08372135', 'cg03858387', 'cg02152271', 'cg12298755', 'cg16744228', 'cg17916021', 'cg04072648', 'cg17503663', 'cg18506672', 'cg02125271', 'cg22159025', 'cg22555495', 'cg01614564', 'cg13073261']	GSM3927211	9.038832270907996e-13	12.043887672517808	-0.1157302669865642
10	130490104	130493268	7.0	['cg17706086', 'cg10473158', 'cg05222671', 'cg10767216', 'cg17347253', 'cg02756856', 'cg26275543', 'cg20826277', 'cg14584935', 'cg24941047', 'cg07427065', 'cg02501418', 'cg08229366', 'cg07224147', 'cg27417677', 'cg09003373', 'cg14088957', 'cg06100421', 'cg20297423', 'cg05369791', 'cg08734637', 'cg13917504', 'cg25407198', 'cg21667116', 'cg23156962', 'cg04678950', 'cg17079325', 'cg04344875', 'cg002…	GSM3927211	1.3841134925254065e-22	21.858828297771822	-0.194517044721689
11	144007283	144009095	6.0	['cg09730369', 'cg17865602', 'cg25350411', 'cg07077459', 'cg22378065', 'cg22352234', 'cg00702231', 'cg12757684', 'cg12820609', 'cg05326984', 'cg08263357', 'cg11532302', 'cg27216384', 'cg17895149', 'cg23460430', 'cg14161241', 'cg03562868', 'cg20443501', 'cg04840930', 'cg21416120', 'cg18593039', 'cg23840797']	GSM3927211	1.2961564913356811e-14	13.8873425607952	-0.1917096975047983
12	1926370	1926718	11.0	['cg27412039', 'cg06455375', 'cg03022891', 'cg13058214']	GSM3927211	0.0001465730224233	3.833945956644732	0.1020025157389635
13	2698998	2701482	11.0	['cg27119222', 'cg00000924', 'cg11297256', 'cg12077660', 'cg03401726', 'cg16739686', 'cg08359167', 'cg08446215', 'cg26104781', 'cg02219360', 'cg07595203', 'cg09518720', 'cg14958441', 'cg27323091', 'cg01873334', 'cg05816130', 'cg14243741', 'cg05740879', 'cg01893176', 'cg11666921', 'cg26094482', 'cg03422070', 'cg15651941', 'cg25306939', 'cg02798157', 'cg12433386', 'cg01744331', 'cg16556677', 'cg269…	GSM3927211	2.43155487692472e-09	8.614115924542585	-0.1398021046065258
14	131625028	131626130	10.0	['cg11345149', 'cg15582223', 'cg18983789', 'cg10709708', 'cg16644803', 'cg04207888']	GSM3927211	2.439563132237155e-07	6.61268793851607	-0.1270107836852206
15	132009193	132010316	2.0	['cg00205436', 'cg26314806', 'cg25592918', 'cg06525231']	GSM3927211	3.484724504293625e-13	12.457831550706414	0.1122087112185034
16	242088180	242089242	2.0	['cg13579428', 'cg03141520', 'cg09328330', 'cg09325506', 'cg09008320', 'cg18436123', 'cg10285873']	GSM3927211	3.041153736086499e-07	6.516961624891575	0.1422023380850712
17	3443132	3444154	16.0	['cg06410284', 'cg09596866', 'cg10482201', 'cg24333473', 'cg03896694', 'cg27136643', 'cg03933495', 'cg24027317', 'cg27460547', 'cg01344564', 'cg26918062', 'cg14654875', 'cg14372630', 'cg10406676', 'cg06121207']	GSM3927211	6.31138925170308e-21	20.19987503410924	0.2456268980806142
18	1246376	1247876	1.0	['cg02279987', 'cg19236794', 'cg04719903', 'cg25594899', 'cg06136878', 'cg14089984', 'cg06443533', 'cg26314055', 'cg02751993', 'cg20747739']	GSM3927211	4.3031059623413704e-23	22.36621795944997	0.2187435981850625
19	16387047	16387737	22.0	['cg18605377', 'cg10218524', 'cg03389890', 'cg17036492']	GSM4635794	0.0007372994836971	3.13235607021677	0.1977996157389635
20	41681934	41683815	22.0	['cg06781532', 'cg18152773', 'cg05871614', 'cg22083753', 'cg15284719', 'cg08686092', 'cg11677105', 'cg11536612', 'cg12841860', 'cg00846968', 'cg03450393']	GSM4635794	9.825123876921929e-67	66.0076619652554	-0.2460539877159309
21	4592552	4592924	20.0	['cg14606382', 'cg22815056', 'cg22770727', 'cg19454317']	GSM4635794	7.436862400851425e-11	10.128610253890193	0.1284649075815739
22	31546384	31547558	20.0	['cg01412220', 'cg25359645', 'cg24607140', 'cg15815607', 'cg25645178', 'cg17840843', 'cg02146091', 'cg14175568', 'cg20129782']	GSM4635794	2.9951742855365225e-06	5.523577901473483	-0.1811443593090211
23	43513364	43515520	20.0	['cg08369943', 'cg07678583', 'cg24343973', 'cg22457903', 'cg20091959', 'cg17091610', 'cg23626798', 'cg15388309', 'cg16862791', 'cg06446163', 'cg04984575', 'cg02177317', 'cg20529070', 'cg10360552', 'cg18911945', 'cg01877937', 'cg08633313', 'cg12699433', 'cg11319028', 'cg22601123', 'cg22330467', 'cg14306330', 'cg01071811', 'cg02611863', 'cg15330298', 'cg20252111', 'cg15302378', 'cg09541000', 'cg024…	GSM4635794	1.9082112637136824e-20	19.7193735449433	-0.2123988650671784
24	53660220	53661032	20.0	['cg23601030', 'cg18881873', 'cg21251385', 'cg00722350']	GSM4635794	0.0004868034396265	3.3126463618192705	0.3055461211132438
25	58837889	58842177	20.0	['cg04780380', 'cg10459054', 'cg27642181', 'cg17071192', 'cg07434855', 'cg04132853', 'cg25090051', 'cg00732970', 'cg17696847', 'cg23732978', 'cg20019489', 'cg02274728', 'cg12054318', 'cg25268451', 'cg11996914', 'cg21330323', 'cg17986444', 'cg06163629', 'cg14597908', 'cg00765653', 'cg14728235', 'cg05558390', 'cg19296354', 'cg15725616', 'cg18035618', 'cg24975842', 'cg18619398', 'cg01355739', 'cg205…	GSM4635794	1.945373995756803e-23	22.71099689373185	0.1747438760076776
26	58849465	58853969	20.0	['cg10546626', 'cg21779904', 'cg03547757', 'cg18935491', 'cg24203465', 'cg26102503', 'cg03344105', 'cg14660776', 'cg19592829', 'cg20401058', 'cg09123158', 'cg19140375', 'cg11669839', 'cg17841572', 'cg25229306', 'cg14482474', 'cg08166863', 'cg11285807', 'cg06200857', 'cg08091561', 'cg22860367', 'cg07947033', 'cg06693667', 'cg04677683', 'cg15160445', 'cg25326570', 'cg23249369', 'cg01715551', 'cg141…	GSM4635794	6.756297434587455e-06	5.170291239598856	-0.1128433213051822
27	58854802	58856247	20.0	['cg07284407', 'cg26711395', 'cg21625881', 'cg14203179', 'cg09437522', 'cg10468484']	GSM4635794	1.1339833808995564e-12	11.945393310201936	-0.1761329580614203
28	100654367	100654802	14.0	['cg01050273', 'cg14282221', 'cg02480144', 'cg14500250']	GSM4635794	0.0044449871246485	2.3521294926695173	0.1309505915547024
29	26028337	26029068	4.0	['cg02513547', 'cg12180270', 'cg07536144', 'cg20250126', 'cg18664369']	GSM4635794	0.0056740309887729	2.246108296630346	0.1379103383997261
30	117084376	117086863	4.0	['cg17358127', 'cg08145625', 'cg07038423', 'cg21599230', 'cg24183909', 'cg07837556', 'cg05807991', 'cg11163975', 'cg10277927', 'cg01904183', 'cg22155281', 'cg03345976', 'cg25548984', 'cg19868031']	GSM4635794	0.0064544721436771	2.190139269193381	0.2038814541554935
31	23647426	23650608	15.0	['cg20747630', 'cg04142555', 'cg14432018', 'cg19961998', 'cg22925508', 'cg18253764', 'cg19147262', 'cg22872376', 'cg20871407', 'cg10073842', 'cg25135755', 'cg01152488', 'cg11591719', 'cg23011516', 'cg09782833']	GSM4635794	5.759178425895204e-14	13.239639466324869	-0.1553525015355085
32	41701784	41702384	8.0	['cg08786207', 'cg02712294', 'cg07533533', 'cg20464175']	GSM4635794	0.0064800480872592	2.1884217712970253	0.103182197024952
33	35764456	35764702	6.0	['cg20288331', 'cg05946694', 'cg09736440', 'cg01705131']	GSM4635794	0.009326212324328	2.03029470144486	0.2556180178502879
34	56837835	56841759	19.0	['cg15473155', 'cg19041006', 'cg17663463', 'cg19771589', 'cg02793099', 'cg01656470', 'cg27519373', 'cg18516833', 'cg07310951', 'cg10719746', 'cg20897667', 'cg02478023', 'cg22354595', 'cg19335327', 'cg14849423', 'cg15777825', 'cg12205903', 'cg26349266', 'cg02162069', 'cg13960339', 'cg13369939', 'cg20628335', 'cg22294267', 'cg19098268', 'cg24844423', 'cg15678121', 'cg12032885', 'cg25458871', 'cg186…	GSM4635794	4.239035129261669e-21	20.37273298437981	-0.2068584646833013
35	1926370	1926718	11.0	['cg27412039', 'cg06455375', 'cg03022891', 'cg13058214']	GSM4635794	3.481919063536746e-05	4.458181328183622	0.1821180157389634
36	2698998	2701482	11.0	['cg27119222', 'cg00000924', 'cg11297256', 'cg12077660', 'cg03401726', 'cg16739686', 'cg08359167', 'cg08446215', 'cg26104781', 'cg02219360', 'cg07595203', 'cg09518720', 'cg14958441', 'cg27323091', 'cg01873334', 'cg05816130', 'cg14243741', 'cg05740879', 'cg01893176', 'cg11666921', 'cg26094482', 'cg03422070', 'cg15651941', 'cg25306939', 'cg02798157', 'cg12433386', 'cg01744331', 'cg16556677', 'cg269…	GSM4635794	3.776754845591983e-15	14.422881204916209	-0.1263966183301342
37	132009193	132010316	2.0	['cg00205436', 'cg26314806', 'cg25592918', 'cg06525231']	GSM4635794	3.3463919336533084e-14	13.475423195276004	0.1126291953764284
38	110963398	110964537	1.0	['cg02838118', 'cg08541521', 'cg06035702', 'cg18248911', 'cg26522319', 'cg11787288', 'cg15139482', 'cg02638057', 'cg23658744', 'cg01011619', 'cg24016844', 'cg09319202', 'cg09025040', 'cg19641455', 'cg16524830', 'cg04879281', 'cg15566506', 'cg02605776']	GSM4635794	4.506272867288707e-63	62.3461825140836	0.1348084519172513
39	214602839	214604252	1.0	['cg10487352', 'cg09065776', 'cg21164723', 'cg07140595', 'cg10379951', 'cg16327647', 'cg15639974', 'cg09885951', 'cg13085338', 'cg17750334', 'cg25284075', 'cg00620223', 'cg05794695']	GSM4635794	2.5403757276633225e-73	72.59510204543392	0.2731764826651162
40	231041238	231041454	1.0	['cg03432338', 'cg22172038', 'cg17199320', 'cg09513835', 'cg16516400']	GSM4635794	1.0156851180818904e-06	5.9932409108267946	0.1128351227438212
41	24427908	24429196	21.0	['cg07419747', 'cg11776393', 'cg11575350', 'cg06161779', 'cg13329407', 'cg03372207']	GSM4635795	5.468744263539054e-07	6.2621123851882885	0.3360013131477927
42	46254289	46255244	21.0	['cg01613708', 'cg15239178', 'cg25371762', 'cg25412167']	GSM4635795	4.024118938313484e-05	4.395329191597788	0.1621612856046065
43	16387047	16387737	22.0	['cg18605377', 'cg10218524', 'cg03389890', 'cg17036492']	GSM4635795	3.2204604116184546e-05	4.49208203515776	0.2084279157389635
44	19663524	19664295	22.0	['cg11960794', 'cg06124892', 'cg09476232', 'cg01676439']	GSM4635795	0.0001738849961961	3.7597378898222176	0.2130396810940498
45	24514431	24516371	22.0	['cg05741561', 'cg11967079', 'cg24887110', 'cg20662786', 'cg00583828', 'cg23384326', 'cg22141203']	GSM4635795	1.457322984416037e-11	10.836444185495267	0.1526192303262955
46	27677466	27678148	22.0	['ch.22.317144R', 'cg26561187', 'cg13038847', 'cg16331674', 'cg16084133']	GSM4635795	1.278651578586443e-25	24.89324778086284	-0.321913224184261
47	29204490	29206193	22.0	['cg11337758', 'cg02152034', 'cg11570564', 'cg07953152', 'cg04206417', 'cg15177071', 'cg01166480', 'cg11354576', 'cg08043042', 'cg01536901', 'cg05712126', 'cg18045461', 'cg11408359', 'cg27112381']	GSM4635795	5.015753663059653e-05	4.299663801005279	0.1219014116122839
48	31104410	31105395	22.0	['cg08665685', 'cg21361322', 'cg01794929', 'cg06942979']	GSM4635795	5.616035884686462e-05	4.250570125865515	-0.2639590985604606
49	41681934	41683815	22.0	['cg06781532', 'cg18152773', 'cg05871614', 'cg22083753', 'cg15284719', 'cg08686092', 'cg11677105', 'cg11536612', 'cg12841860', 'cg00846968', 'cg03450393']	GSM4635795	1.512528906507985e-83	82.82029631663123	-0.2564431600767753
50	43150981	43152881	22.0	['cg25077328', 'cg01678833', 'cg13160331', 'cg11769406', 'cg17659112', 'cg17897572', 'cg26131049', 'cg10822314', 'cg24899361', 'cg01633858', 'cg20390150', 'cg08314021', 'cg27443850', 'cg27476074', 'cg06008273', 'cg06372761', 'cg00343092', 'cg08909806', 'cg17456022']	GSM4635795	5.11924095108158e-05	4.290794428710659	0.1105693157389635
51	46053549	46055637	22.0	['cg23595222', 'cg26394940', 'cg11153400', 'cg01080924', 'cg24349631', 'cg09693106', 'cg23691090', 'cg27140247', 'cg13269407', 'cg27131176', 'cg17959307', 'cg10800572', 'cg06446412', 'cg14425733', 'cg25855753', 'cg04986324', 'cg19130511', 'cg12232731']	GSM4635795	0.0019911656568287	2.7008926069470784	0.3111373986564299
52	46069279	46074310	22.0	['cg09978533', 'cg03834031', 'cg08178756', 'cg09158878', 'cg06576867', 'cg00218103', 'cg16841327', 'cg20409501', 'cg09020181', 'cg07993036', 'cg13779687', 'cg15211390', 'cg09137533', 'cg19188597', 'cg06635946', 'cg03672272']	GSM4635795	9.455629245477846e-10	9.024309564783442	0.2229682214971208
53	121325489	121326448	9.0	['cg24749333', 'cg14136781', 'cg08124134', 'cg02258076']	GSM4635795	0.0011341630279596	2.9453245141782523	0.1227716033589251
54	136658282	136658760	9.0	['cg24902269', 'cg04126424', 'cg14143326', 'cg03023837']	GSM4635795	0.0064237520087186	2.192211233502098	0.2362311826295585
55	3084696	3085996	20.0	['cg25551168', 'cg16536918', 'cg05136169', 'cg02187522', 'cg04632887', 'cg23169111', 'cg15313891', 'cg24025566', 'cg23035419', 'cg15189567']	GSM4635795	0.0012040730907615	2.9193471493315712	0.1589465211132438
56	4592552	4592924	20.0	['cg14606382', 'cg22815056', 'cg22770727', 'cg19454317']	GSM4635795	4.916418154020807e-12	11.308351186350931	0.1548149075815739
57	10856449	10857490	20.0	['ch.20.10785098F', 'cg07750808', 'cg20408002', 'cg00059041']	GSM4635795	1.5014454698135307e-17	16.82349043608513	0.2096390191938579
58	19973943	19975223	20.0	['cg00009196', 'cg19327615', 'cg03894068', 'cg16606773', 'cg12049875']	GSM4635795	1.588288898720777e-05	4.799070499573424	0.1730482854126679
59	33719365	33721216	20.0	['cg01260366', 'cg27361727', 'cg18669346', 'cg27194921', 'cg25092328', 'cg20588982', 'cg06231372', 'cg15991950', 'cg12297619', 'cg24270031', 'cg26868800', 'cg04730850', 'cg04988273', 'cg07304114']	GSM4635795	5.179530087224873e-06	5.285709639826685	0.103496180134357
60	34634621	34635596	20.0	['cg12629186', 'cg19468440', 'cg14532210', 'cg03390986']	GSM4635795	0.0003263278555946	3.486345852921647	0.1462268708253358
61	43451311	43452413	20.0	['cg26983468', 'cg03706305', 'cg06120173', 'cg10136370', 'cg18414281']	GSM4635795	0.0059050188159135	2.2287787142004434	0.108495391746641
62	44714287	44715355	20.0	['cg24334507', 'cg03210389', 'cg17206373', 'cg00240880', 'cg01838523', 'cg13734646', 'cg01750375', 'cg14122922', 'cg04193901', 'cg02481642', 'cg21425802', 'cg03562120']	GSM4635795	5.470922563134413e-24	23.26193943229645	0.2674593894433781
63	53582980	53583868	20.0	['cg17098965', 'cg09029902', 'cg22164891', 'cg20979153', 'cg09228833', 'cg00476577']	GSM4635795	0.0006273270410054	3.2025059917447978	0.12923863243762
64	51065816	51066932	13.0	['cg24821554', 'cg24013213', 'cg13725803', 'cg12006375', 'cg27066989', 'cg13928490', 'cg16692277', 'cg11366363']	GSM4635795	4.519501300234087e-05	4.344909484326962	0.2961577417466411
65	76917888	76919711	14.0	['cg27333039', 'cg14491800', 'cg20981219', 'cg10551832']	GSM4635795	0.0010645056479544	2.9728520299805457	0.2709323613243761
66	89399214	89399972	14.0	['cg20479716', 'cg02131013', 'cg17705647', 'cg10007431', 'cg03152456']	GSM4635795	0.0007906282211842	3.1020276877342243	-0.1602902696928983
67	103879607	103881057	14.0	['cg16399833', 'cg22994272', 'cg18200223', 'cg05211447', 'cg26216433', 'cg25074654', 'cg12557322', 'cg17254414']	GSM4635795	0.0005048275604857	3.2968569433040864	0.2107210130518234
68	26028337	26029068	4.0	['cg02513547', 'cg12180270', 'cg07536144', 'cg20250126', 'cg18664369']	GSM4635795	9.485387043070456e-05	4.022944943400483	0.1440150437567591
69	81204870	81206119	4.0	['cg16744741', 'cg07938847', 'cg11283514', 'cg10060562']	GSM4635795	1.9033501126187488e-06	5.720481317864912	0.1216389408688858
70	94995818	94996334	4.0	['cg10926186', 'cg10819960', 'cg00670286', 'cg27252126', 'cg24903382']	GSM4635795	4.20783366172653e-07	6.3759414364451255	0.2730714591841435
71	140342697	140343643	4.0	['cg02012300', 'cg05648303', 'cg21321372', 'cg01071770', 'cg23188579', 'cg16269196', 'cg14522942']	GSM4635795	8.116757654655586e-06	5.09061742074683	0.2617832359982947
72	40340197	40341614	15.0	['cg19590895', 'cg20317748', 'cg01987202', 'cg20274944', 'cg05059480', 'cg14287557', 'cg24736933', 'cg07344355', 'cg05403754', 'cg21494722', 'cg09427370']	GSM4635795	0.0027643668683025	2.558404320810733	0.1533023815738964
73	73318737	73319272	15.0	['cg06776898', 'cg08318283', 'cg02710552', 'cg08450752', 'cg25046953']	GSM4635795	0.0030035786487641	2.5223609915584584	0.1136434714011516
74	75048640	75050460	15.0	['cg08343397', 'cg16098718', 'cg06582079', 'cg00213487', 'cg13492490', 'cg01916610']	GSM4635795	6.624958700658755e-07	6.178816824731821	0.1131743277351247
75	79970789	79972427	15.0	['cg21234506', 'cg03275306', 'cg06300823', 'cg12478874', 'cg03196975', 'cg17953164', 'cg24924631', 'cg27177709']	GSM4635795	0.0015939807124199	2.797516937984	0.1080119790786947
76	85752913	85753799	15.0	['cg06567447', 'cg02710230', 'cg20519328', 'cg06912575', 'cg25100926']	GSM4635795	0.0016014430138715	2.7954885107631817	0.2774970320537428
77	590151	591276	7.0	['cg09382226', 'cg03120555', 'cg04952627', 'cg10251229', 'cg00541718', 'cg04191989']	GSM4635795	0.0079670879097854	2.098700390751582	0.1987872963531669
78	100865583	100868210	7.0	['cg19377250', 'cg00374672', 'cg19279257', 'cg26305174', 'cg04742719', 'cg01008256', 'cg12967723', 'cg21406967', 'cg27008901', 'cg16555537', 'cg24190430', 'cg18547866', 'cg12507655', 'cg03568858', 'cg01274660', 'cg14020762', 'cg22851200']	GSM4635795	3.7866639674337895e-18	17.421743232920992	0.1659391516314778
79	41701784	41702384	8.0	['cg08786207', 'cg02712294', 'cg07533533', 'cg20464175']	GSM4635795	3.117675214296908e-06	5.50616912968134	0.118385497024952
80	105188766	105189664	8.0	['cg19880015', 'cg21425906', 'cg07576494', 'cg12211205']	GSM4635795	0.0019473814254477	2.710548976706238	0.1426299936660268
81	124537939	124539759	8.0	['cg23536004', 'cg10411339', 'cg12268965', 'cg15717558', 'cg12215207', 'cg03813905', 'cg26120756', 'cg11117577', 'cg05371576', 'cg11146569', 'cg01660149', 'cg16680530', 'cg19903957', 'cg02049840', 'cg11719412', 'cg16177351', 'cg00635521', 'cg14554217', 'cg12666819', 'cg06126982', 'cg17680872']	GSM4635795	1.0993296074218701e-130	129.95887207534463	0.2229250735124759
82	127890391	127891581	8.0	['cg05195823', 'cg21630144', 'cg06986734', 'cg25121011', 'cg10136622', 'cg03088616', 'cg06219383']	GSM4635795	0.0001828331002258	3.737945176522952	0.1101919261036469
83	140097013	140100800	8.0	['cg05524387', 'cg17290943', 'cg00766368', 'cg21926091', 'cg22502459', 'cg13713522', 'cg17763909', 'cg07878171', 'cg03803002', 'cg00155882', 'cg22807877']	GSM4635795	0.0001316925344372	3.880438844207747	-0.1005021491362764
84	140633819	140634797	8.0	['cg11130692', 'cg13383332', 'cg26099876', 'cg16286776']	GSM4635795	0.0011399185338465	2.9431261851241874	0.1108125906621881
85	16305864	16306451	6.0	['cg04699519', 'cg04330057', 'cg18455405', 'cg03680932']	GSM4635795	2.970426674673346e-07	6.527181163764585	-0.1953625750479846
86	105587403	105587652	6.0	['cg03096310', 'cg14448554', 'cg05367967', 'cg01113988']	GSM4635795	0.0083049865181527	2.0806610682212128	-0.2679396427063338
87	121434147	121435692	6.0	['cg17062946', 'cg11590170', 'cg04104254', 'cg09726625', 'cg23699648', 'cg03028721', 'cg03320844']	GSM4635795	0.0004567785319414	3.340294315617024	-0.1183296940499041
88	138545727	138545987	6.0	['cg13280041', 'cg24324628', 'cg15962969', 'cg22180580', 'cg05880829', 'cg26287741']	GSM4635795	0.0062746606945167	2.2024097539079994	-0.1494491238003839
89	29380523	29382048	12.0	['cg09104006', 'cg14734630', 'cg10821925', 'cg12649244', 'cg02394098', 'cg09976989', 'cg03745386', 'cg18106397', 'cg21507694', 'cg12804803', 'cg25338581', 'cg09582351', 'cg08988832', 'cg16608935']	GSM4635795	3.7955765320503615e-42	41.42072224725968	0.1235679887715931
90	40827702	40828438	12.0	['cg17122419', 'cg26359940', 'cg01443755', 'cg04776357', 'cg10514886', 'cg02234487', 'cg11743675', 'cg25339239']	GSM4635795	1.442059637622059e-07	6.84101677862172	-0.358193160940499
91	939595	942269	19.0	['cg19546700', 'cg06495615', 'cg02824251', 'cg12713583', 'cg02001279', 'cg18598117', 'cg08894487', 'cg02466798', 'cg01950129', 'cg13332143']	GSM4635795	1.4477443584108626e-16	15.839308118755705	0.1964489631477926
92	1154276	1155738	19.0	['cg19822716', 'cg27469606', 'cg19649900', 'cg18004847', 'cg10819238', 'cg06578434', 'cg23866916']	GSM4635795	0.0068871422296068	2.1619609481028785	0.1955449877159309
93	3387812	3388322	19.0	['cg24199203', 'cg08217545', 'cg22603569', 'cg00518009']	GSM4635795	2.2927161995183136e-05	4.639649700442843	0.1877100755278311
94	4326526	4327352	19.0	['cg00852565', 'cg16200879', 'cg10012059', 'cg19058865']	GSM4635795	5.276536493311364e-09	8.277651053868786	0.1177876030710173
95	38912182	38913155	19.0	['cg15015917', 'cg04948230', 'cg26763855', 'cg18978232', 'cg06180200', 'cg06822697', 'cg27096892', 'cg24955642', 'cg27095192']	GSM4635795	1.2073776602320887e-05	4.91815686403637	-0.1590808531669865
96	1049690	1050742	11.0	['cg14559672', 'cg22464537', 'cg13611686', 'cg11218561']	GSM4635795	6.248891911449746e-07	6.204196987361223	0.2388800100767753
97	1926370	1926718	11.0	['cg27412039', 'cg06455375', 'cg03022891', 'cg13058214']	GSM4635795	1.9055051043004548e-08	7.719989883540173	0.1558677157389634
98	2698998	2701482	11.0	['cg27119222', 'cg00000924', 'cg11297256', 'cg12077660', 'cg03401726', 'cg16739686', 'cg08359167', 'cg08446215', 'cg26104781', 'cg02219360', 'cg07595203', 'cg09518720', 'cg14958441', 'cg27323091', 'cg01873334', 'cg05816130', 'cg14243741', 'cg05740879', 'cg01893176', 'cg11666921', 'cg26094482', 'cg03422070', 'cg15651941', 'cg25306939', 'cg02798157', 'cg12433386', 'cg01744331', 'cg16556677', 'cg269…	GSM4635795	0.0003760907619043	3.4247073342278544	-0.1130482288867562
99	10728526	10729425	11.0	['cg13427189', 'cg07276621', 'cg13924715', 'cg17610169']	GSM4635795	7.728603886270246e-22	21.111898951004004	-0.3355156546065259
100	62999061	62999933	11.0	['cg04743638', 'cg15572436', 'cg16146033', 'cg17945323']	GSM4635795	1.4028047590487402e-34	33.85300276943361	0.4031216749520154
101	67367135	67368425	11.0	['cg15453278', 'cg01196861', 'cg05524039', 'cg19374004', 'cg27516427', 'cg25634032']	GSM4635795	2.6481526652929368e-21	20.577056981549887	0.1889126857005757
102	69078463	69080808	11.0	['cg06837675', 'cg03472453', 'cg13952997', 'cg20267284', 'cg15986248', 'cg18503234', 'cg10412127', 'cg26433582', 'cg05948321']	GSM4635795	5.8034990409526864e-08	7.23631008299166	0.1132580571976967
103	118887794	118888282	11.0	['cg12397225', 'cg24342283', 'cg23951775', 'cg02919526', 'cg06583259']	GSM4635795	0.0002514528360096	3.599543461827209	0.1085096752399231
104	15440734	15441139	3.0	['cg06994882', 'cg14164230', 'cg02930866', 'cg12202498', 'cg00767119']	GSM4635795	9.229465721539532e-08	7.034823438833578	0.3491148963520428
105	45025087	45027075	3.0	['cg02235659', 'cg07218081', 'cg03194226', 'cg21057494', 'cg25576364', 'cg02396676', 'cg22505962', 'cg10324158', 'cg07803149']	GSM4635795	0.0078234290758241	2.106602850227888	0.1678788899717549
106	46845704	46846482	3.0	['cg03838680', 'cg22496665', 'cg22951056', 'cg03324578', 'cg22147143']	GSM4635795	2.672699240916136e-19	18.57304990969069	0.1012492173470717
107	69433216	69434138	3.0	['cg14079308', 'cg01221125', 'cg22280375', 'cg05515099', 'cg04248263', 'cg19914189']	GSM4635795	1.599027339077176e-05	4.796144110919896	0.2831992432130962
108	100635039	100635776	3.0	['cg22087119', 'cg05657694', 'cg25719685', 'cg15523852', 'cg16595241', 'cg27381813']	GSM4635795	3.393865567127369e-06	5.469305364319774	0.2344252858038443
109	155703945	155705378	3.0	['cg01671681', 'cg18623216', 'cg23541926', 'cg11932158', 'cg07480762', 'cg21262198', 'cg18007122', 'cg18450931', 'cg25587511', 'cg25234117']	GSM4635795	3.0802603870797174e-12	11.51141256924891	0.300140849845399
110	184319356	184320934	3.0	['cg09751812', 'cg10776533', 'cg08822118', 'cg24798898', 'cg15642312', 'cg09210278', 'cg20467582', 'cg09760143', 'cg04509882', 'cg19116023', 'cg18823880', 'cg19251857']	GSM4635795	7.903077101231777e-05	4.102203781128449	0.154277979815858
111	195892690	195893275	3.0	['cg00798554', 'cg01930385', 'cg00913104', 'cg09745322', 'cg17640485']	GSM4635795	8.038569510341995e-15	14.094821228495164	0.307017066002655
112	3976155	3977671	17.0	['cg08942293', 'cg09686326', 'cg21292067', 'cg10132304', 'cg13104906', 'cg15510875']	GSM4635795	1.4031755577838597e-06	5.852887988980919	0.242029604990403
113	9115488	9116018	17.0	['cg16263848', 'cg20123153', 'cg10612452', 'cg10116893', 'cg13874654']	GSM4635795	0.0099491659339156	2.002213325835275	0.1132895593090211
114	27332582	27333345	17.0	['cg24185397', 'cg10382369', 'cg00275557', 'cg24896697', 'cg13824191']	GSM4635795	2.242861012334089e-07	6.649197638341504	0.1430783900191938
115	27456073	27457687	17.0	['cg19590674', 'cg11950835', 'cg01308163', 'cg06361278', 'cg10808102', 'cg15922057']	GSM4635795	9.281093523186048e-08	7.032400851032562	0.115660005662188
116	39948035	39949138	17.0	['cg19638630', 'cg11428475', 'cg15487375', 'cg22734799']	GSM4635795	0.0001200293479872	3.920712553030977	-0.107224282149712
117	42421528	42422224	17.0	['cg02403288', 'cg06968912', 'cg00971050', 'cg18449997']	GSM4635795	1.3412292774179365e-07	6.872496975014857	0.2144106544145874
118	48310864	48311102	17.0	['cg10222826', 'cg08441803', 'cg24636368', 'cg00582562']	GSM4635795	2.3195057240511134e-07	6.634604551396679	-0.312313509596929
119	73227761	73228909	17.0	['cg25559913', 'cg01532051', 'cg14148083', 'cg27046434', 'cg01818128', 'cg09650907', 'cg21927395']	GSM4635795	0.0037742476469083	2.4231696070441235	0.1444332341650672
120	81418888	81420768	17.0	['cg24928546', 'cg13710969', 'cg07016556', 'cg17624073', 'cg02447879', 'cg25348105', 'cg03139388', 'cg10863979']	GSM4635795	0.0001487415863626	3.827567590975135	0.1123347022072936
121	82914584	82915779	17.0	['cg10310700', 'cg17184161', 'cg14579184', 'cg19755815', 'cg02092514']	GSM4635795	1.2702028464509048e-07	6.89612691836711	-0.2336249345489441
122	3096225	3097256	10.0	['cg20327845', 'cg26644674', 'cg04188920', 'cg08194405']	GSM4635795	8.008745568721807e-06	5.096435503297283	0.3818997673704414
123	5093258	5094985	10.0	['cg26820473', 'cg07665352', 'cg21680227', 'cg10986817', 'cg12530994', 'cg19118077']	GSM4635795	5.60302157477573e-13	12.251577705251869	0.1726138274472168
124	79826529	79827005	10.0	['cg16913560', 'cg08967800', 'cg07900823', 'cg05110739']	GSM4635795	0.0001834581550208	3.736462978365296	0.1328689163147793
125	99526783	99528088	10.0	['cg16137498', 'cg19103219', 'cg10913581', 'cg07259245', 'cg13544333', 'cg21781988', 'cg23319285', 'cg03036592', 'cg04972745']	GSM4635795	4.225318113570608e-05	4.374140588544458	0.1691294604606526
126	100267244	100269042	10.0	['cg18724598', 'cg11388507', 'cg11187508', 'cg11888571', 'cg18842831', 'cg10905593', 'cg08252887', 'cg22947113', 'cg08980995', 'cg05877530', 'cg20925178', 'cg13018694', 'cg03731358', 'cg04422752', 'cg09823125', 'cg10743378']	GSM4635795	2.6858894462174377e-48	47.57091186727633	0.1902713159309021
127	45643098	45644349	2.0	['cg01002570', 'cg17472489', 'cg05208381', 'cg08715805', 'cg17281365', 'cg03126992']	GSM4635795	2.333820629387196e-05	4.631932525608922	0.13779478310314
128	65070502	65070717	2.0	['cg02892368', 'cg22178396', 'cg02016405', 'cg07509511']	GSM4635795	1.2537435753615254e-16	15.901791279448842	-0.241094068461064
129	127408280	127408702	2.0	['cg17595410', 'cg11229977', 'cg00660140', 'cg13700939', 'cg06202737']	GSM4635795	0.000644507091237	3.1907722999270924	0.1165158613249348
130	130336581	130338210	2.0	['cg03748035', 'cg01331772', 'cg20964505', 'cg04111344']	GSM4635795	9.061590254275928e-08	7.042795579580156	-0.2936044504460015
131	132009193	132010316	2.0	['cg00205436', 'cg26314806', 'cg25592918', 'cg06525231']	GSM4635795	5.766929994228525e-14	13.239055320533751	0.1263539949981084
132	217903875	217905546	2.0	['cg24025735', 'cg08243496', 'cg13419986', 'cg21023831', 'cg06320380', 'cg03383268', 'cg09548780']	GSM4635795	2.3244865339009995e-11	10.633672965406651	0.1706291410976592
133	218908693	218909460	2.0	['cg00306112', 'cg03225109', 'cg19153133', 'cg08109850', 'cg13109216', 'cg16777057', 'cg06476463']	GSM4635795	0.0065131637928116	2.1862080000663897	0.116414075323202
134	226906492	226908198	2.0	['cg12766607', 'cg23701784', 'cg24323734', 'cg00759456', 'cg20886248', 'cg11404277']	GSM4635795	0.0045044738976937	2.346355925366591	-0.1658746000830734
135	231394719	231397152	2.0	['cg09004241', 'cg19109677', 'cg04286697', 'cg20954977', 'cg20034202', 'cg06745030', 'cg12588323', 'cg26146617', 'cg19419515', 'cg13952656', 'cg12162377', 'cg17016266', 'cg09974897']	GSM4635795	0.0013408261916387	2.872627515142005	0.1312073781973721
136	232385659	232388667	2.0	['cg27241845', 'cg08690379', 'cg23288337', 'cg00706683', 'cg13138089', 'cg02812891', 'cg24767131', 'cg25560398', 'cg17204652', 'cg09490371', 'cg00955035']	GSM4635795	5.427440527096407e-27	26.265404926767207	-0.1303690956619197
137	21150520	21151774	16.0	['cg20517202', 'cg14143795', 'cg14263063', 'cg05328326', 'cg15875735', 'cg15310179', 'cg06201484']	GSM4635795	1.3599145504220905e-17	16.866488379457756	0.3371455790786949
138	80569019	80570250	16.0	['cg17333883', 'cg04501201', 'cg07700511', 'cg11714327', 'cg15562617', 'cg04277040', 'cg20630344', 'cg20481941']	GSM4635795	9.04284109860506e-12	11.043695100542784	0.1404830329174664
139	3062746	3064372	1.0	['cg23969554', 'cg07523753', 'cg09074856', 'cg27197651', 'cg04484550', 'cg01514538', 'cg12050271', 'cg04204526']	GSM4635795	5.2966611432095804e-11	10.275997810402435	-0.1073367107464515
140	3072520	3074113	1.0	['cg01431482', 'cg25618424', 'cg26762347', 'cg04852443', 'cg17001566', 'cg22726349']	GSM4635795	0.0018533626596429	2.732039591112252	0.1177535132828989
141	3322574	3323821	1.0	['cg07797660', 'cg12753787', 'cg01418153', 'cg03254465', 'cg03692239']	GSM4635795	1.96345340986098e-08	7.706979399501964	0.2063030797303109
142	4603220	4604370	1.0	['cg02188223', 'cg11525710', 'cg13959371', 'cg12108113', 'cg07033621']	GSM4635795	2.047588743367598e-28	27.68875726665196	0.4393112958128894
143	31944265	31945092	1.0	['cg17942618', 'cg00925616', 'cg02410754', 'cg15535138', 'cg11756095', 'cg16554164', 'cg13100060']	GSM4635795	7.803634345840073e-06	5.107703088496428	0.1172379437734909
144	39632578	39633697	1.0	['cg14821136', 'cg00034101', 'cg23776628', 'cg12634306', 'cg08355042', 'cg12130560', 'cg11242602', 'cg06848790']	GSM4635795	1.6381199679669329e-12	11.785654295787952	-0.3525409057064013
145	47190188	47191180	1.0	['cg09258479', 'cg06619077', 'cg07150145', 'cg02291556', 'cg26523175', 'cg15187606']	GSM4635795	6.794805266300518e-06	5.1678229852866	0.1785284236515784
146	54120528	54121754	1.0	['cg03616122', 'cg12471840', 'cg21785067', 'cg05364767', 'cg03586803']	GSM4635795	1.2406320434870506e-07	6.906357005913365	0.1205031532942414
147	54780539	54782425	1.0	['cg00463239', 'cg15089077', 'cg24550149', 'cg19022697', 'cg15645660', 'cg11949335', 'cg02584939']	GSM4635795	0.0001888702423801	3.7238364623436815	-0.4110514736001762
148	100343513	100345006	1.0	['cg24902067', 'cg25554842', 'cg04604775', 'cg20834435']	GSM4635795	1.1271653442376845e-06	5.9480123724871605	0.1739869598855694
149	148245885	148246767	1.0	['cg03965496', 'cg17599831', 'cg01052200', 'cg00769810', 'cg26793320']	GSM4635795	0.0037926264742824	2.421059927702181	0.119402595019151
150	151473064	151474021	1.0	['cg17277896', 'cg05712296', 'cg25023908', 'cg19819265']	GSM4635795	9.904204881921038e-05	4.004180384260204	0.1400032127611167
151	207822406	207823985	1.0	['cg22793142', 'cg04845871', 'cg15393490', 'cg10501210', 'cg24536146', 'cg05652609']	GSM4635795	6.750869163486309e-07	6.170640308857061	0.1454004457236335
152	209397555	209398543	1.0	['cg20589567', 'cg22787719', 'cg03624366', 'cg12697139']	GSM4635795	2.920504208995265e-08	7.534542163523893	0.3154751020027803
153	212431569	212433768	1.0	['cg15343627', 'cg10487521', 'cg11836829', 'cg11929780', 'cg02901139', 'cg17979628', 'cg21089062', 'cg14432474', 'cg23779068', 'cg04894705', 'cg22236626', 'cg24511404']	GSM4635795	9.849798847142258e-09	8.00657263858545	0.1095290777871957
154	247210207	247211054	1.0	['cg17273415', 'cg01114613', 'cg07706540', 'cg22136368', 'cg24375895', 'cg15109767', 'cg08706492']	GSM4635795	4.5015097921698346e-12	11.346641800794218	0.1059434854709905
155	45404305	45406137	21.0	['cg06170176', 'cg19620922', 'cg03733229', 'cg26239725', 'cg09706833', 'cg20167655', 'cg09443102', 'cg26492712', 'cg03248273', 'cg16713274', 'cg26283921', 'cg16626809', 'cg13146379']	GSM4635797	4.332186872499128e-05	4.363292817987446	0.127819911900192
156	16387047	16387737	22.0	['cg18605377', 'cg10218524', 'cg03389890', 'cg17036492']	GSM4635797	0.0044252164233841	2.354065484472818	0.1927513657389635
157	41681934	41683815	22.0	['cg06781532', 'cg18152773', 'cg05871614', 'cg22083753', 'cg15284719', 'cg08686092', 'cg11677105', 'cg11536612', 'cg12841860', 'cg00846968', 'cg03450393']	GSM4635797	2.919894145401359e-09	8.534632892695887	-0.174018559309021
158	31546384	31547558	20.0	['cg01412220', 'cg25359645', 'cg24607140', 'cg15815607', 'cg25645178', 'cg17840843', 'cg02146091', 'cg14175568', 'cg20129782']	GSM4635797	4.114602350226115e-05	4.385672130183738	-0.1558137850287907
159	58849465	58853969	20.0	['cg10546626', 'cg21779904', 'cg03547757', 'cg18935491', 'cg24203465', 'cg26102503', 'cg03344105', 'cg14660776', 'cg19592829', 'cg20401058', 'cg09123158', 'cg19140375', 'cg11669839', 'cg17841572', 'cg25229306', 'cg14482474', 'cg08166863', 'cg11285807', 'cg06200857', 'cg08091561', 'cg22860367', 'cg07947033', 'cg06693667', 'cg04677683', 'cg15160445', 'cg25326570', 'cg23249369', 'cg01715551', 'cg141…	GSM4635797	1.0522571746794547e-09	8.977878104389088	-0.1502630596928982
160	58854802	58856247	20.0	['cg07284407', 'cg26711395', 'cg21625881', 'cg14203179', 'cg09437522', 'cg10468484']	GSM4635797	7.014844668540649e-22	21.153981941220447	-0.1957040080614203
161	26028337	26029068	4.0	['cg02513547', 'cg12180270', 'cg07536144', 'cg20250126', 'cg18664369']	GSM4635797	0.0045340086540026	2.343517655276553	0.1494415606714121
162	146344788	146346349	5.0	['cg06792340', 'cg17546366', 'cg24799909', 'cg15149600', 'cg05859679', 'cg01375445', 'cg18032969', 'cg02480199']	GSM4635797	1.4218292126931384e-24	23.847152567065795	0.2856480522072937
163	54106390	54107438	12.0	['cg23489434', 'cg26567423', 'cg00015319', 'cg15461491']	GSM4635797	4.557368391509598e-05	4.341285864124755	0.1548586190978887
164	2698998	2701482	11.0	['cg27119222', 'cg00000924', 'cg11297256', 'cg12077660', 'cg03401726', 'cg16739686', 'cg08359167', 'cg08446215', 'cg26104781', 'cg02219360', 'cg07595203', 'cg09518720', 'cg14958441', 'cg27323091', 'cg01873334', 'cg05816130', 'cg14243741', 'cg05740879', 'cg01893176', 'cg11666921', 'cg26094482', 'cg03422070', 'cg15651941', 'cg25306939', 'cg02798157', 'cg12433386', 'cg01744331', 'cg16556677', 'cg269…	GSM4635797	1.404970889277563e-59	58.852332674162525	-0.2150552466410747
165	69985465	69986417	11.0	['cg08783509', 'cg07293584', 'cg17362434', 'cg03556313']	GSM4635797	0.0051680212237947	2.2866757114684684	0.104028493378119
166	76322052	76322428	11.0	['cg05774229', 'cg18395917', 'cg19818890', 'cg07503785']	GSM4635797	0.0001503245027025	3.822970224195701	0.1042404029462572
167	132009193	132010316	2.0	['cg00205436', 'cg26314806', 'cg25592918', 'cg06525231']	GSM4635797	2.236649664068664e-11	10.65040203596463	0.1218134387856064
168	176066274	176068678	2.0	['cg03472880', 'cg00674679', 'cg08552214', 'cg04528477', 'cg07986943', 'cg14526718', 'cg10101521', 'cg08195247', 'cg01047586']	GSM4635797	0.0011913664966473	2.9239546172015785	0.2854376562849171
169	189178810	189180256	2.0	['cg19316123', 'cg18128856', 'cg17633611', 'cg09211763', 'cg07875385', 'cg22774472', 'cg10765212', 'cg03034070', 'cg02420724']	GSM4635797	0.0001133772710599	3.945474000492781	0.3156286843828501
170	3443132	3444154	16.0	['cg06410284', 'cg09596866', 'cg10482201', 'cg24333473', 'cg03896694', 'cg27136643', 'cg03933495', 'cg24027317', 'cg27460547', 'cg01344564', 'cg26918062', 'cg14654875', 'cg14372630', 'cg10406676', 'cg06121207']	GSM4635797	3.403605678024963e-41	40.46806076050801	0.2917310842610365
171	21188518	21188989	16.0	['cg01298102', 'cg02104270', 'cg01588344', 'cg09459561']	GSM4635797	9.70078959731874e-30	29.01319291482632	0.2830711464491362
172	45404305	45406137	21.0	['cg06170176', 'cg19620922', 'cg03733229', 'cg26239725', 'cg09706833', 'cg20167655', 'cg09443102', 'cg26492712', 'cg03248273', 'cg16713274', 'cg26283921', 'cg16626809', 'cg13146379']	GSM4635800	9.284862111287577e-08	7.03222454154742	0.1659174454894433
173	16387047	16387737	22.0	['cg18605377', 'cg10218524', 'cg03389890', 'cg17036492']	GSM4635800	0.0002482944547517	3.6050329795901375	0.1648131657389635
174	41681934	41683815	22.0	['cg06781532', 'cg18152773', 'cg05871614', 'cg22083753', 'cg15284719', 'cg08686092', 'cg11677105', 'cg11536612', 'cg12841860', 'cg00846968', 'cg03450393']	GSM4635800	8.75827872752592e-39	38.05758123773487	-0.2206057600767753
175	58854802	58856247	20.0	['cg07284407', 'cg26711395', 'cg21625881', 'cg14203179', 'cg09437522', 'cg10468484']	GSM4635800	3.086038382997953e-12	11.510598676645992	-0.168728759309021
176	26028337	26029068	4.0	['cg02513547', 'cg12180270', 'cg07536144', 'cg20250126', 'cg18664369']	GSM4635800	0.0044434712479031	2.3522776256492897	0.1198133264720411
177	151856472	151856915	7.0	['cg00830401', 'cg16986150', 'cg00491428', 'cg01370013']	GSM4635800	2.7897285166040427e-05	4.554438058187882	-0.1429891594049904
178	1926370	1926718	11.0	['cg27412039', 'cg06455375', 'cg03022891', 'cg13058214']	GSM4635800	0.0012731140318083	2.895132695193827	0.1874499657389634
179	2698998	2701482	11.0	['cg27119222', 'cg00000924', 'cg11297256', 'cg12077660', 'cg03401726', 'cg16739686', 'cg08359167', 'cg08446215', 'cg26104781', 'cg02219360', 'cg07595203', 'cg09518720', 'cg14958441', 'cg27323091', 'cg01873334', 'cg05816130', 'cg14243741', 'cg05740879', 'cg01893176', 'cg11666921', 'cg26094482', 'cg03422070', 'cg15651941', 'cg25306939', 'cg02798157', 'cg12433386', 'cg01744331', 'cg16556677', 'cg269…	GSM4635800	7.254155663064479e-20	19.13941312936151	-0.133761778502879
180	132009193	132010316	2.0	['cg00205436', 'cg26314806', 'cg25592918', 'cg06525231']	GSM4635800	1.7764034239768773e-12	11.750458398404897	0.125988237083533
